# Supplementary material for: RNA sequencing-based longitudinal transcriptomic profiling gives novel insights into the disease mechanism of generalized pustular psoriasis
Source: BMC Med Genomics. 2018 Jun 5;11:52. doi: 10.1186/s12920-018-0369-3 (PMC5989375; doi:10.1186/s12920-018-0369-3)
Supplement: Supplementary file 6 — Table S4. List of DEGs enriched in canonical pathways by IPA analysis. (XLS 198 kb) [file 12920_2018_369_MOESM6_ESM.xls]

## Sheet: T1 vs T0
Ingenuity Canonical Pathways	-log(B-H p-value)	Ratio	z-score	Molecules
Pancreatic Adenocarcinoma Signaling	2.65	0.208	0.447	NAPEPLD,PLD2,PIK3R1,PIK3R5,EGF,PIK3R4,BCL2,ERBB2,STAT1,E2F2,ATM,E2F4,TFDP1,PIK3C2A,STAT3,BIRC5,PLD1,SIN3A,PLD4,E2F1,PTGS2,ELK1,JAK3,MMP9,CDK2
B Cell Receptor Signaling	2.65	0.178	0.192	MAP2K6,RAP1B,CAMK4,NFATC3,PIK3R1,PIK3R5,IGHG1,BCL6,PIK3R4,PAX5,SHC1,CAMK2D,NFAT5,CD22,IGHM,IGHD,ATM,MAP3K6,PIK3C2A,CD79B,FCGR2A,EGR1,MAP3K1,CD79A,CREB5,TCF3,ATF2,NFKBID,CALM1 (includes others),MAPK14,PLCG2,LYN,IGHG4,ELK1
Phospholipase C Signaling	2.65	0.166	1.095	RAP1B,PLD2,NAPEPLD,CAMK4,MYL6,CD3E,NFATC3,MYL5,IGHG1,RHOH,SHC1,LCK,NFAT5,PPP1R12B,RHOT1,ARHGEF2,RHOF,PLA2G12A,HDAC9,GNAS,CD79B,ITPR2,FCGR2A,GNG2,RALB,ITGA5,CD79A,CREB5,PLD1,GNG10,ATF2,PLD4,CALM1 (includes others),PLA2G4A,GRAP2,PRKCD,PLCG2,LYN,IGHG4,ADCY7
Mitotic Roles of Polo-Like Kinase	2.65	0.258	-2.309	ANAPC2,KIF23,CDC25C,CDC20,PTTG1,CCNB2,PLK1,CCNB1,HSP90B1,HSP90AB1,PTPA,PPP2R2B,FBXO5,ANAPC11,KIF11,STAG2,CDC25A
IL-8 Signaling	2.53	0.173	-0.174	PLD2,NAPEPLD,PIK3R1,PIK3R5,EGF,LIMK2,IQGAP1,PIK3R4,RHOH,BCL2,RHOT1,ITGAV,CXCL1,RHOF,ITGB5,CR2,ATM,GNAS,PIK3C2A,GNG2,DEFA1 (includes others),BAX,IRAK3,PLD1,GNG10,AZU1,PLD4,FOS,ARRB2,PRKCD,PTGS2,MMP9,IRAK2,ITGAX
IL-7 Signaling Pathway	2.47	0.22	0.243	PIK3C2A,SLC2A1,PIK3R1,PIK3R5,BAX,IGHG1,BCL6,PIK3R4,BCL2,PAX5,SHC1,MAPK14,LYN,IGHM,CXCR5,STAT1,JAK3,CDK2,ATM,CDC25A
iNOS Signaling	2.47	0.289	-1.897	FOS,NFKBID,CALM1 (includes others),LY96,CAMK4,MAPK14,MYD88,IFNGR1,IRAK3,HMGA1,STAT1,JAK3,IRAK2
ILK Signaling	2.35	0.168	0.73	MAP2K6,MYH9,MYL6,PIK3R1,MYL5,PIK3R5,HIF1A,PIK3R4,RHOH,ITGB7,TGFB1I1,RHOT1,FLNA,VCL,TMSB10/TMSB4X,RHOF,ITGB5,ACTN1,ATM,CASP3,PIK3C2A,ACTB,VIM,CREB5,ATF2,FOS,PTPA,PPP2R2B,SH2B2,RPS6KA4,LEF1,PTGS2,MMP9
Inflammasome pathway	2.21	0.4	-1.414	NAIP,NOD2,NLRP3,NLRP1,MYD88,PANX1,NLRC4,CASP5
ATM Signaling	2.2	0.204	0.688	CDC25C,RNF8,ATF1,TRIM28,CCNB2,ZNF420,CREB5,CCNB1,ATF2,USP7,RNF168,MAPK14,BRAT1,RAD9A,PTPA,PPP2R2B,BID,CDK2,ATM,CDC25A
Phagosome Formation	2.17	0.185	NA	FCAR,PIK3C2A,FCGR2A,PIK3R1,PIK3R5,ITGA5,IGHG1,PIK3R4,RHOH,FCGR1A,CR1,TLR5,RHOT1,PRKCD,PLCG2,TLR1,IGHG4,PLCL1,RHOF,FCGR1B,MARCO,CR2,ATM,ITGAX
Role of CHK Proteins in Cell Cycle Checkpoint Control	2.17	0.246	0.905	CDC25C,E2F4,PLK1,PTPA,RAD9A,PPP2R2B,E2F1,HUS1,SLC19A1,CLSPN,CDK2,E2F2,ATM,CDC25A
Huntington's Disease Signaling	2.17	0.152	1.807	PIK3R1,NAPG,PIK3R5,EGF,PIK3R4,VTI1B,SHC1,DLG4,NCOR1,DNM2,ATM,ATP5PF,SDHA,HDAC9,CASP3,PIK3C2A,RCOR3,GNG2,CLTC,PSME2,DNM3,BAX,CREB5,RPH3A,SIN3A,GNG10,ATF2,POLR2G,ATP5F1C,CLTA,PRKCD,HTT,DCTN1,NCOR2,DNM1L,SNCA,CASP5,CASP7
Integrin Signaling	2.05	0.155	0	RAP1B,RAPGEF1,ARHGAP26,PIK3R1,MYL5,PIK3R5,MYLK,TLN1,PIK3R4,RHOH,ITGB7,SHC1,PPP1R12B,RHOT1,ITGAV,VCL,RHOF,ITGB5,ACTN1,ATM,PIK3C2A,ASAP1,ACTB,RALB,ITGA5,TSPAN2,GSN,TTN,ITGAL,WIPF1,PLCG2,ZYX,ITGA7,ITGAX
Th1 Pathway	2.05	0.178	0.426	MAP2K6,RUNX3,SOCS3,CCR5,HLA-DOA,CD3E,PIK3C2A,NFATC3,PIK3R1,HLA-DQA1,PIK3R5,IL27,IFNGR1,STAT3,HLA-DQB1,TBX21,PIK3R4,IL18R1,NFIL3,STAT1,JAK3,HLA-DPB1,PSEN1,ATM
Role of NFAT in Regulation of the Immune Response	2.04	0.161	0.6	HLA-DOA,CAMK4,CD3E,NFATC3,PIK3R1,PIK3R5,HLA-DQA1,HLA-DQB1,PIK3R4,FCGR1A,CABIN1,LCK,NFAT5,FCGR1B,ATM,GNAS,PIK3C2A,CD79B,ITPR2,FCGR2A,GNG2,CSNK1D,CD79A,GNG10,ATF2,FOS,NFKBID,CALM1 (includes others),PLCG2,LYN
B Cell Activating Factor Signaling	1.99	0.268	-0.333	NFKBID,FOS,TRAF3,NFAT5,MAPK14,NFATC3,MAP3K1,ELK1,TNFRSF13C,TNFSF13B,TRAF1
Prostanoid Biosynthesis	1.99	0.556	NA	PTGES,PTGS1,PTGS2,PTGDS,TBXAS1
autophagy	1.96	0.226	NA	ATG12,ATG5,LAMP2,WDFY3,VPS41,CTSH,ATG4D,WIPI1,ATG3,MAP1LC3B,NBR1,BECN1,PIK3R4,BCL2
iCOS-iCOSL Signaling in T Helper Cells	1.96	0.179	2.183	HLA-DOA,CAMK4,CD3E,PIK3C2A,NFATC3,ITPR2,PIK3R1,HLA-DQA1,PIK3R5,HLA-DQB1,PIK3R4,SHC1,NFKBID,CALM1 (includes others),LCK,NFAT5,CAMK2D,GRAP2,PLEKHA1,PLEKHA2,IL2RB,ATM
Caveolar-mediated Endocytosis Signaling	1.9	0.211	NA	COPZ1,ACTB,COPE,ITGA5,EGF,ITGAL,ITGB7,CD55,HLA-C,FLNA,ITGAV,ITGA7,ITGB5,DNM2,ITGAX
Role of Macrophages, Fibroblasts and Endothelial Cells in Rheumatoid Arthritis	1.9	0.138	NA	MAP2K6,SOCS3,TRAF3,CAMK4,NFATC3,IL32,PIK3R1,PIK3R5,IGHG1,IL17RA,PIK3R4,FCGR1A,IL18R1,IL1R2,CAMK2D,NFAT5,TLR1,TNFRSF1B,PLCL1,IL1RAP,TNFSF13B,ATM,TRAF1,PIK3C2A,MYD88,IRAK3,STAT3,IL1R1,CREB5,TCF3,IL18RAP,ATF2,CALM1 (includes others),NFKBID,FOS,MAPK14,TLR5,PRKCD,PLCG2,IGHG4,LEF1,TCF7L2,IRAK2
Virus Entry via Endocytic Pathways	1.9	0.186	NA	PIK3C2A,ACTB,PIK3R1,CLTC,PIK3R5,ITGA5,PIK3R4,ITGAL,ITGB7,CD55,AP1G2,HLA-C,FLNA,CLTA,PRKCD,PLCG2,DNM2,ITGB5,ATM
Complement System	1.9	0.27	-0.378	SERPING1,CR1,CD55,CD59,C1QA,C1QC,C1QB,CD46,ITGAX,CR2
CD40 Signaling	1.9	0.203	-1.069	MAP2K6,TRAF3,PIK3C2A,ATF1,PIK3R1,PTGS1,PIK3R5,STAT3,PIK3R4,NFKBID,FOS,MAPK14,PTGS2,JAK3,TRAF1,ATM
GM-CSF Signaling	1.82	0.205	-1.291	RUNX1,PIK3C2A,PIK3R1,PIK3R5,STAT3,PIK3R4,SHC1,CSF2RB,CAMK2D,CISH,LYN,HCK,ELK1,STAT1,ATM
Endothelin-1 Signaling	1.78	0.153	-1.3	NAPEPLD,PLD2,PIK3R1,PIK3R5,PIK3R4,PLBD1,SHC1,PLB1,PLCL1,PLA2G12A,ATM,PNPLA8,GNAS,CASP3,PIK3C2A,ITPR2,PTGS1,PLD1,PLD4,PLA2G4A,FOS,MAPK14,PLCG2,PRKCD,PTGS2,ADCY7,CASP5,CASP7,PAFAH1B3
PI3K Signaling in B Lymphocytes	1.78	0.169	0.943	CAMK4,ATF1,CD79B,NFATC3,ITPR2,PIK3R1,CD79A,ATF2,BLK,FOS,CALM1 (includes others),NFKBID,NFAT5,CAMK2D,PLCG2,SH2B2,LYN,PLEKHA1,PLEKHA2,PLCL1,ELK1,CR2
Sirtuin Signaling Pathway	1.78	0.137	-1.414	HIST1H1C,TIMM10,NDUFB5,HIF1A,BECN1,ABCA1,PGAM1,ZBTB14,NDUFS6,NDUFS2,NAMPT,MAP1LC3B,NFE2L2,ATG12,ATP5PF,SDHA,ATG5,ARNTL,MT-ND6,SLC2A1,NDRG1,TRIM28,ATG3,TOMM20,SF3A1,GLUD1,BAX,STAT3,OGG1,APP,HIST1H1A,HIST1H1B,ATP5F1C,TUBA1A,ATG4D,SREBF1,E2F1,SIRT1,TSPO,ATG101
Neuroinflammation Signaling Pathway	1.78	0.135	-0.48	TRAF3,HLA-DOA,NFATC3,PIK3R1,PIK3R5,HLA-DQA1,SLC1A3,HLA-DQB1,PIK3R4,BCL2,HMGB1,NFAT5,TLR1,STAT1,NFE2L2,PLA2G12A,ATM,NLRP3,CASP3,PIK3C2A,MYD88,IFNGR1,IRAK3,IL1R1,CREB5,BIRC5,APP,ATF2,FOS,PLA2G4A,IRF7,MAPK14,TLR5,HLA-C,PLCG2,GLUL,PTGS2,JAK3,SNCA,MMP9,PSEN1,IRAK2
TREM1 Signaling	1.78	0.2	-2.324	NLRP3,MYD88,CIITA,ITGA5,CD83,STAT3,NLRC5,NOD2,TLR5,NLRP12,PLCG2,TLR1,NLRC4,CASP5,ITGAX
Hypoxia Signaling in the Cardiovascular System	1.78	0.2	-1.342	CSNK1D,UBE2V2,HIF1A,UBE2O,CREB5,UBE2L6,ARNT,ATF2,NFKBID,UBE2L3,HSP90B1,HSP90AB1,SUMO1,UBE2J2,ATM
EGF Signaling	1.76	0.206	0	PIK3C2A,ITPR2,PIK3R1,MAP3K1,PIK3R5,EGF,STAT3,PIK3R4,SHC1,FOS,MAPK14,ELK1,STAT1,ATM
Osteoarthritis Pathway	1.76	0.147	-0.784	CTNNA1,HIF1A,HMGB1,IL1R2,SPHK1,S100A8,NAMPT,MYBBP1A,TNFRSF1B,IL1RAP,ALPL,SMAD1,CASP3,PTCH1,SMAD7,ITGA5,ANXA2,IL1R1,TCF3,CREB5,IL18RAP,ATF2,S100A9,SIRT1,PRKAG2,LEF1,PTGS2,CASP5,CASP7,TCF7L2,MMP9
Protein Kinase A Signaling	1.76	0.128	-0.649	DUSP8,MYL6,NFATC3,MYL5,CAMK2D,DUSP11,ANAPC11,PLCL1,CDC25A,ITPR2,GNG2,PTCH1,PTPN18,CREB5,TCF3,TTN,ATF2,GNG10,HIST1H1A,PDE8A,AKAP13,NFKBID,PRKCD,PLCG2,LEF1,SIRPA,RAP1B,ANAPC2,HIST1H1C,NAPEPLD,CAMK4,MYLK,MPPE1,NFAT5,FLNA,PTPN7,CDC25C,PTPRK,GNAS,ATF1,MAP3K1,PYGL,HIST1H1B,CALM1 (includes others),PRKAG2,PTGS2,ELK1,ADCY7,TCF7L2,DUSP16,AKAP1
Reelin Signaling in Neurons	1.75	0.185	NA	PIK3C2A,PIK3R1,PIK3R5,ITGA5,PIK3R4,MAPK8IP3,ITGAL,APP,BLK,LCK,NDEL1,LYN,HCK,ARHGEF2,MAP4K1,PAFAH1B3,ATM
Primary Immunodeficiency Signaling	1.68	0.229	NA	LCK,DCLRE1C,CD3E,CIITA,IGHG4,IGHM,CD79A,IGHG1,JAK3,TNFRSF13C,IGHD
Gαq Signaling	1.68	0.155	1.46	NAPEPLD,PLD2,RGS18,CAMK4,GRK2,NFATC3,PIK3R1,PIK3R5,PIK3R4,RHOH,RHOT1,RHOF,ATM,GNAS,PIK3C2A,ITPR2,GNG2,PLD1,GNG10,PLD4,NFKBID,CALM1 (includes others),PLCG2,PRKCD,ELK1
Type I Diabetes Mellitus Signaling	1.64	0.171	-2.138	MAP2K6,SOCS3,HLA-DOA,ICA1,CASP3,CD3E,MYD88,HLA-DQA1,IFNGR1,HLA-DQB1,IL1R1,BCL2,NFKBID,MAPK14,HLA-C,BID,TNFRSF1B,STAT1,IL1RAP
NF-κB Activation by Viruses	1.63	0.184	1.291	CCR5,PIK3C2A,PIK3R1,MAP3K1,PIK3R5,ITGA5,PIK3R4,ITGAL,NFKBID,LCK,PRKCD,ITGAV,CXCR5,ITGB5,CR2,ATM
SAPK/JNK Signaling	1.6	0.173	0.728	SH2D2A,MAP4K2,DUSP8,PIK3C2A,NFATC3,PIK3R1,GNG2,MAP3K1,PIK3R5,PIK3R4,MAPK8IP3,ATF2,SHC1,LCK,MAP3K20,MAP4K1,ELK1,ATM
Heme Biosynthesis from Uroporphyrinogen-III I	1.59	0.75	NA	UROD,PPOX,FECH
Molecular Mechanisms of Cancer	1.53	0.124	NA	RAP1B,MAP2K6,RAPGEF1,PIK3R1,CTNNA1,PIK3R5,HIF1A,PIK3R4,RHOH,BCL2,SHC1,CAMK2D,RHOT1,BID,ARHGEF2,RHOF,SMAD1,E2F2,ATM,CDC25A,NAIP,E2F4,CDC25C,GNAS,TFDP1,PIK3C2A,CASP3,PTCH1,RALB,BMP8B,SMAD7,ITGA5,BAX,TCF3,SIN3A,NFKBID,FOS,MAPK14,NF1,PRKCD,E2F1,PRKAG2,LEF1,ELK1,JAK3,ADCY7,CDK2,CASP7,PSEN1
Production of Nitric Oxide and Reactive Oxygen Species in Macrophages	1.53	0.144	-1.347	RAP1B,PIK3R1,PIK3R5,PIK3R4,RHOH,RHOT1,SERPINA1,S100A8,RHOF,STAT1,TNFRSF1B,ATM,MAP3K6,PIK3C2A,MAP3K1,IFNGR1,FOS,NFKBID,NCF1,MAPK14,PTPA,PLCG2,PRKCD,PPP2R2B,CAT,JAK3,SIRPA,CLU
HGF Signaling	1.52	0.165	-0.243	RAP1B,RAPGEF1,PIK3C2A,MAP3K6,PIK3R1,MAP3K1,PIK3R5,ITGA5,STAT3,PIK3R4,ATF2,FOS,ELF2,PRKCD,PLCG2,PTGS2,ELK1,CDK2,ATM
Nur77 Signaling in T Lymphocytes	1.51	0.203	NA	HDAC9,CALM1 (includes others),HLA-DOA,CAMK4,CASP3,CD3E,SIN3B,HLA-DQA1,HLA-DQB1,SIN3A,BCL2,CABIN1
Antioxidant Action of Vitamin C	1.48	0.167	1.291	PNPLA8,NAPEPLD,PLD2,SLC2A1,SLC2A3,TXNRD1,PLD1,PLBD1,PLD4,PLA2G4A,CSF2RB,NFKBID,MAPK14,PLB1,PLCG2,PLCL1,PAFAH1B3,PLA2G12A
IL-9 Signaling	1.48	0.222	0.333	SOCS3,PIK3C2A,PIK3R1,CISH,PIK3R5,STAT3,JAK3,PIK3R4,STAT1,ATM
Tec Kinase Signaling	1.48	0.147	-0.626	PIK3R1,PIK3R5,PIK3R4,RHOH,BLK,LCK,RHOT1,HCK,STAT1,RHOF,ATM,GNAS,PIK3C2A,ACTB,GNG2,ITGA5,BMX,STAT3,GNG10,FOS,PLCG2,PRKCD,TNFRSF25,LYN,JAK3
IL-1 Signaling	1.48	0.174	-2.138	MAP2K6,TOLLIP,GNAS,MYD88,GNG2,MAP3K1,IRAK3,IL1R1,GNG10,NFKBID,FOS,MAPK14,PRKAG2,ADCY7,IL1RAP,IRAK2
DNA damage-induced 14-3-3σ Signaling	1.48	0.316	NA	RAD9A,HUS1,CCNB2,CDK2,CCNB1,ATM
GNRH Signaling	1.47	0.153	-2.5	MAP2K6,GNAS,CAMK4,MAP3K6,ITPR2,EGR1,GNG2,MAP3K1,DNM3,EGF,CREB5,ATF2,CALM1 (includes others),FOS,MAPK14,CAMK2D,PRKCD,PRKAG2,DNM1L,ELK1,ADCY7,DNM2
Acute Myeloid Leukemia Signaling	1.47	0.172	1.069	MAP2K6,RUNX1,CSF3R,PIK3C2A,PIK3R1,PIK3R5,STAT3,TCF3,PIK3R4,CSF2RB,FLT3LG,RARA,LEF1,PML,TCF7L2,ATM
Clathrin-mediated Endocytosis Signaling	1.47	0.141	NA	RAB4A,STON2,PICALM,PIK3R1,GAK,PIK3R5,NUMB,EGF,PIK3R4,ITGB7,AP1G2,SERPINA1,S100A8,SH3KBP1,ITGB5,DNM2,ATM,PIK3C2A,ACTB,CLTC,RAB7A,DNM3,ITGA5,ARRB2,CLTA,DNM1L,CLU,HIP1R
April Mediated Signaling	1.47	0.231	-1	NFKBID,FOS,TRAF3,NFAT5,MAPK14,NFATC3,MAP3K1,ELK1,TRAF1
Small Cell Lung Cancer Signaling	1.47	0.176	NA	TRAF3,TFDP1,PIK3C2A,PIK3R1,PIK3R5,PIK3R4,SIN3A,BCL2,NFKBID,E2F1,BID,PTGS2,CDK2,TRAF1,ATM
IL-10 Signaling	1.47	0.188	NA	MAP2K6,SOCS3,CCR5,FCGR2A,STAT3,IL1R1,IL18RAP,IL1R2,NFKBID,FOS,MAPK14,ELK1,IL1RAP
Heme Biosynthesis II	1.45	0.444	NA	UROD,PPOX,FECH,ALAS2
Estrogen-mediated S-phase Entry	1.45	0.269	-1.633	CCNA2,E2F4,TFDP1,E2F1,CDK2,E2F2,CDC25A
Phospholipases	1.45	0.194	NA	PLBD1,PNPLA8,PLD4,PLA2G4A,PLD2,NAPEPLD,PLCG2,PLB1,PLCL1,PLD1,PAFAH1B3,PLA2G12A
mTOR Signaling	1.45	0.139	1.342	NAPEPLD,PLD2,RPS27,PIK3R1,PIK3R5,EIF4A2,HIF1A,PIK3R4,RHOH,RPS4X,RHOT1,RHOF,RPS3,ATM,RHEB,PIK3C2A,RPS10,EIF4G3,PLD1,EIF3M,RPS6,PLD4,PTPA,PRKCD,PPP2R2B,PRKAG2,RPS6KA4,ARHGAP8/PRR5-ARHGAP8
p38 MAPK Signaling	1.45	0.158	-2.524	MAP2K6,ATF1,MAPKAPK5,IRAK3,IL1R1,CREB5,IL18RAP,ATF2,IL1R2,PLA2G4A,MAPK14,RPS6KA4,MAP4K1,TNFRSF1B,ELK1,STAT1,IL1RAP,IRAK2,PLA2G12A
Dendritic Cell Maturation	1.42	0.14	-0.192	HLA-DOA,PIK3R1,IL32,PIK3R5,HLA-DQA1,CD83,IGHG1,HLA-DQB1,PIK3R4,FCGR1A,CD1C,STAT1,PLCL1,TNFRSF1B,FCGR1B,ATM,PIK3C2A,MYD88,FCGR2A,CD58,CREB5,ATF2,NFKBID,MAPK14,HLA-C,PLCG2,IGHG4
LXR/RXR Activation	1.42	0.157	1.604	ABCG1,IL1R1,ABCA1,IL18RAP,CETP,IL1R2,FDFT1,LY96,SREBF1,MYLIP,NCOR1,SERPINA1,S100A8,PTGS2,NCOR2,TNFRSF1B,IL1RAP,CLU,MMP9
Role of JAK1 and JAK3 in γc Cytokine Signaling	1.41	0.183	NA	SOCS3,PIK3C2A,IL21R,PIK3R1,PIK3R5,STAT3,PIK3R4,SHC1,SH2B2,JAK3,STAT1,ATM,IL2RB
Th1 and Th2 Activation Pathway	1.41	0.141	NA	MAP2K6,CCR3,SOCS3,CCR5,HLA-DOA,CD3E,NFATC3,PIK3R1,PIK3R5,HLA-DQA1,HLA-DQB1,TBX21,PIK3R4,IL18R1,NFIL3,STAT1,HLA-DPB1,IL2RB,ATM,RUNX3,PIK3C2A,IL27,IFNGR1,STAT3,JAK3,PSEN1
Thrombin Signaling	1.41	0.137	1.569	CAMK4,GATA1,MYL6,PIK3R1,MYL5,PIK3R5,EGF,MYLK,PIK3R4,RHOH,SHC1,CAMK2D,PPP1R12B,RHOT1,ARHGEF2,RHOF,PLCL1,ATM,GNAS,PIK3C2A,ITPR2,GNG2,GNG10,MAPK14,PLCG2,PRKCD,ELK1,ADCY7
Neuregulin Signaling	1.41	0.17	0	ERBIN,PIK3R1,ITGA5,EGF,RPS6,NRG1,SHC1,HSP90B1,HSP90AB1,PLCG2,PRKCD,DLG4,ERBB2,ELK1,PSEN1
Role of PKR in Interferon Induction and Antiviral Response	1.41	0.22	NA	MAP2K6,NFKBID,TRAF3,MAPK14,CASP3,BID,STAT1,FCGR1A,ATF2
Signaling by Rho Family GTPases	1.41	0.131	0.539	SEPT9,MYL6,PIK3R1,MYL5,PIK3R5,CDH23,MYLK,LIMK2,IQGAP1,PIK3R4,RHOH,PPP1R12B,RHOT1,ARHGEF2,RHOF,ATM,GNAS,PIK3C2A,SEPT4,ACTB,GNG2,RDX,ITGA5,VIM,CDC42EP3,WASF1,PLD1,GNG10,FOS,WIPF1,MAP3K20,ELK1,SEPT6
Cyclins and Cell Cycle Regulation	1.41	0.175	-2.309	HDAC9,E2F4,TFDP1,CCNB2,SIN3A,CCNB1,CCNA2,PTPA,E2F1,PPP2R2B,CDK2,E2F2,ATM,CDC25A
Role of MAPK Signaling in the Pathogenesis of Influenza	1.41	0.181	NA	MAP2K6,PLBD1,PNPLA8,PLA2G4A,MAPK14,CASP3,PLB1,BAX,PTGS2,PAFAH1B3,PLA2G12A,BCL2,ATF2
Prostate Cancer Signaling	1.41	0.165	NA	TFDP1,PIK3C2A,PIK3R1,PIK3R5,PIK3R4,CREB5,SIN3A,BCL2,ATF2,NFKBID,HSP90B1,HSP90AB1,E2F1,LEF1,CDK2,ATM
fMLP Signaling in Neutrophils	1.41	0.154	1.5	GNAS,CAMK4,PIK3C2A,NFATC3,ITPR2,PIK3R1,GNG2,FPR2,PIK3R5,PIK3R4,GNG10,FPR1,NFKBID,CALM1 (includes others),NCF1,NFAT5,PRKCD,ELK1,ATM
Superpathway of Inositol Phosphate Compounds	1.37	0.132	NA	SOCS3,DUSP8,PIK3R1,PIK3R5,INPP5A,PIK3R4,SACM1L,ATP1A1,LCK,IPMK,PGAM5,DUSP11,PRUNE1,PPM1F,ERBB2,ALPL,ATM,CDC25A,PPFIA1,PTPN7,CDC25C,PIK3C2A,PPP4R1,PLD4,PIP4P2,PPP1R16B,PTPA,PLCG2,PPM1H,SIRPA,DUSP16
Thrombopoietin Signaling	1.37	0.185	-1.155	SHC1,FOS,MPL,PIK3C2A,PLCG2,PIK3R1,PRKCD,PIK3R5,STAT3,PIK3R4,STAT1,ATM
B Cell Development	1.36	0.229	NA	HLA-DOA,SPN,CD79B,HLA-DQA1,IGHM,CD79A,HLA-DQB1,IGHD
TWEAK Signaling	1.36	0.229	0	NFKBID,NAIP,TRAF3,CASP3,TNFRSF25,BID,CASP7,TRAF1
ERK/MAPK Signaling	1.31	0.135	-1.347	RAP1B,RAPGEF1,PIK3R1,PIK3R5,TLN1,PIK3R4,SHC1,STAT1,PLA2G12A,ATM,PIK3C2A,ATF1,ITGA5,MAPKAPK5,STAT3,CREB5,ATF2,FOS,PLA2G4A,ELF2,PTPA,PLCG2,PRKCD,PPP2R2B,PRKAG2,RPS6KA4,ELK1
T Cell Receptor Signaling	1.3	0.156	NA	PTPN7,CAMK4,CD3E,PIK3C2A,NFATC3,PIK3R1,MAP3K1,PIK3R5,BMX,PIK3R4,CALM1 (includes others),FOS,LCK,NFAT5,GRAP2,ELK1,ATM
Interferon Signaling	1.3	0.222	-2.646	IFITM3,IFIT3,IFNGR1,BAX,STAT1,MED14,IFITM1,BCL2
Eicosanoid Signaling	1.3	0.179	-1.89	PLBD1,PNPLA8,PLA2G4A,PTGES,PLB1,PTGS1,FPR2,PTGS2,PTGDS,TBXAS1,PAFAH1B3,PLA2G12A
Germ Cell-Sertoli Cell Junction Signaling	1.3	0.139	NA	MAP2K6,MAP3K6,PIK3C2A,ACTB,PIK3R1,MAP3K1,CTNNA1,PIK3R5,LIMK2,GSN,IQGAP1,PIK3R4,RHOH,TUBA1A,MAPK14,TUBB6,RHOT1,ZYX,VCL,RHOF,CLINT1,ACTN1,ATM,NECTIN2
Glucocorticoid Receptor Signaling	1.29	0.121	NA	CD3E,NFATC3,PIK3R1,PIK3R5,SMARCD2,CD163,MNAT1,PIK3R4,FCGR1A,BCL2,IL1R2,HMGB1,SHC1,HSP90B1,NFAT5,HSP90AB1,ANXA1,SUMO1,NCOR1,STAT1,TAF2,ATM,PIK3C2A,ACTB,MAP3K1,STAT3,ERCC2,MED14,POLR2G,NFKBID,FOS,TAF6L,MAPK14,TAF1,NCOA1,PRKAG2,KRT72,PTGS2,NCOR2,ELK1,JAK3
Role of Pattern Recognition Receptors in Recognition of Bacteria and Viruses	1.29	0.146	-2.065	NLRP3,PIK3C2A,MYD88,PIK3R1,PIK3R5,C1QC,C1QA,C1QB,OAS3,PIK3R4,IRF7,NOD2,TLR5,PRKCD,PLCG2,TLR1,CLEC6A,RIPK2,NLRC4,ATM
IL-6 Signaling	1.29	0.148	-0.688	MAP2K6,ABCB1,SOCS3,PIK3C2A,PIK3R1,PIK3R5,IL1R1,STAT3,PIK3R4,IL18RAP,IL1R2,SHC1,FOS,NFKBID,MAPK14,TNFRSF1B,ELK1,IL1RAP,ATM
Toll-like Receptor Signaling	1.29	0.171	-1.667	MAP2K6,FOS,LY96,TOLLIP,MAPK14,TLR5,MYD88,MAP3K1,TLR1,IRAK3,ELK1,IRAK2,TRAF1
Fcγ Receptor-mediated Phagocytosis in Macrophages and Monocytes	1.29	0.161	-1.291	PLD2,NAPEPLD,FCGR2A,ACTB,PIK3R1,TLN1,FYB1,FCGR1A,PLD1,PLD4,MYO5A,NCF1,PRKCD,LYN,HCK
Docosahexaenoic Acid (DHA) Signaling	1.28	0.192	NA	CASP3,PIK3C2A,PIK3R1,PIK3R5,BID,BAX,PIK3R4,APP,ATM,BCL2
p53 Signaling	1.28	0.153	0	HDAC9,PIK3C2A,PIK3R1,PIK3R5,CSNK1D,BAX,HIF1A,PIK3R4,BIRC5,BCL2,MAPK14,THBS1,SIRT1,E2F1,PML,CDK2,ATM
Role of IL-17A in Arthritis	1.25	0.174	NA	MAP2K6,NFKBID,MAPK14,PIK3C2A,PIK3R1,PIK3R5,CXCL1,PTGS2,PIK3R4,IL17RA,ATM,ATF2
Remodeling of Epithelial Adherens Junctions	1.25	0.174	NA	TUBA1A,TUBB6,ACTB,RAB7A,CTNNA1,DNM3,ZYX,VCL,IQGAP1,DNM1L,ACTN1,DNM2
CCR3 Signaling in Eosinophils	1.25	0.146	NA	CCR3,GNAS,CAMK4,PIK3C2A,ITPR2,PIK3R1,GNG2,PIK3R5,MYLK,LIMK2,PIK3R4,GNG10,PLA2G4A,CALM1 (includes others),MAPK14,PPP1R12B,PRKCD,PLA2G12A,ATM
FLT3 Signaling in Hematopoietic Progenitor Cells	1.25	0.163	0	SHC1,MAPK14,PIK3C2A,FLT3LG,PIK3R1,PIK3R5,RPS6KA4,STAT3,STAT1,CREB5,ELK1,PIK3R4,ATM,ATF2
FcγRIIB Signaling in B Lymphocytes	1.25	0.189	0.632	SHC1,CD79B,PIK3C2A,PLCG2,PIK3R1,LYN,PIK3R5,CD79A,PIK3R4,ATM
Antigen Presentation Pathway	1.24	0.211	NA	NLRC5,CALR,HLA-DOA,HLA-C,CIITA,HLA-DQA1,HLA-DQB1,HLA-DPB1
Paxillin Signaling	1.24	0.15	-0.302	PIK3C2A,ACTB,PIK3R1,PIK3R5,ITGA5,TLN1,PIK3R4,ITGAL,ITGB7,MAPK14,ITGAV,VCL,ITGA7,ITGB5,ACTN1,ATM,ITGAX
Renin-Angiotensin Signaling	1.24	0.148	-1	PIK3C2A,ITPR2,PIK3R1,MAP3K1,PIK3R5,STAT3,PIK3R4,ATF2,SHC1,FOS,MAPK14,PRKCD,PLCG2,PRKAG2,STAT1,ELK1,ADCY7,ATM
Sumoylation Pathway	1.22	0.156	0.905	DNMT3A,RAN,SENP7,RHOH,SP100,FOS,RCC1,RHOT1,SUMO1,SIRT1,SLC19A1,RHOF,PML,SNCA,ISG20
CD28 Signaling in T Helper Cells	1.22	0.144	1.604	HLA-DOA,CAMK4,CD3E,PIK3C2A,NFATC3,ITPR2,PIK3R1,MAP3K1,HLA-DQA1,PIK3R5,HLA-DQB1,PIK3R4,FOS,NFKBID,CALM1 (includes others),LCK,NFAT5,GRAP2,ATM
Role of Tissue Factor in Cancer	1.22	0.146	NA	CASP3,PIK3C2A,EGR1,PIK3R1,PIK3R5,LIMK2,PIK3R4,BLK,LCK,ARRB2,MAPK14,LYN,HCK,ITGAV,RPS6KA4,CXCL1,ITGB5,ATM
Glioma Signaling	1.22	0.149	0.258	E2F4,CAMK4,TFDP1,PIK3C2A,PIK3R1,PIK3R5,EGF,PIK3R4,SIN3A,SHC1,CALM1 (includes others),CAMK2D,PRKCD,PLCG2,E2F1,E2F2,ATM
PKCθ Signaling in T Lymphocytes	1.2	0.143	0.943	HLA-DOA,CD3E,PIK3C2A,MAP3K6,NFATC3,PIK3R1,MAP3K1,HLA-DQA1,PIK3R5,HLA-DQB1,PIK3R4,FOS,NFKBID,LCK,NFAT5,CAMK2D,GRAP2,PLCG2,ATM
RhoA Signaling	1.2	0.145	-0.775	ARHGAP6,SEPT9,MYL6,SEPT4,EPHA1,ACTB,MYL5,RDX,CDC42EP3,MYLK,LIMK2,WASF1,TTN,PLD1,PPP1R12B,LPAR2,SEPT6,ARHGAP8/PRR5-ARHGAP8
UVA-Induced MAPK Signaling	1.2	0.151	0.258	CASP3,PIK3C2A,PIK3R1,PARP4,PIK3R5,PARP8,PIK3R4,PARP9,FOS,MAPK14,PARP15,PLCG2,RPS6KA4,PLCL1,STAT1,ATM
Colorectal Cancer Metastasis Signaling	1.2	0.125	-0.928	GRK2,PIK3R1,PIK3R5,EGF,PIK3R4,RHOH,RHOT1,TLR1,RHOF,STAT1,ATM,E2F4,GNAS,CASP3,PIK3C2A,GNG2,IFNGR1,BAX,STAT3,TCF3,BIRC5,GNG10,FOS,TLR5,PRKAG2,LEF1,PTGS2,JAK3,ADCY7,MMP9,TCF7L2
3-phosphoinositide Biosynthesis	1.19	0.13	NA	SOCS3,DUSP8,PIK3R1,PIK3R5,PIK3R4,SACM1L,ATP1A1,LCK,PGAM5,PRUNE1,DUSP11,PPM1F,ERBB2,ALPL,ATM,CDC25A,PPFIA1,PTPN7,CDC25C,PIK3C2A,PPP4R1,PPP1R16B,PTPA,PPM1H,SIRPA,DUSP16
D-myo-inositol-5-phosphate Metabolism	1.19	0.136	NA	PPFIA1,SOCS3,PTPN7,CDC25C,DUSP8,PPP4R1,SACM1L,PLD4,ATP1A1,PIP4P2,PTPA,PPP1R16B,PLCG2,PPM1H,PGAM5,DUSP11,PRUNE1,PPM1F,ALPL,SIRPA,DUSP16,CDC25A
Sphingosine-1-phosphate Signaling	1.19	0.144	1.807	CASP3,PIK3C2A,PIK3R1,PIK3R5,PIK3R4,RHOH,ASAH1,NAAA,ACER3,RHOT1,PLCG2,SPHK1,PLCL1,RHOF,ADCY7,CASP7,CASP5,ATM
TR/RXR Activation	1.19	0.153	NA	CAMK4,PIK3C2A,SLC2A1,PIK3R1,PIK3R5,HIF1A,PIK3R4,HP,SREBF1,NCOA1,NCOR1,STRBP,NCOR2,TBL1XR1,ATM
Melanocyte Development and Pigmentation Signaling	1.19	0.153	-0.535	SHC1,GNAS,PIK3C2A,PLCG2,PIK3R1,SH2B2,PRKAG2,PIK3R5,RPS6KA4,CREB5,PIK3R4,ADCY7,BCL2,ATM,ATF2
ErbB Signaling	1.19	0.153	NA	MAP2K6,PIK3C2A,PIK3R1,PIK3R5,EGF,PIK3R4,NRG1,SHC1,FOS,MAPK14,PLCG2,PRKCD,ERBB2,ELK1,ATM
D-myo-inositol (1,4,5,6)-Tetrakisphosphate Biosynthesis	1.18	0.139	NA	PPFIA1,SOCS3,PTPN7,CDC25C,DUSP8,PPP4R1,SACM1L,ATP1A1,IPMK,PTPA,PPP1R16B,PPM1H,PGAM5,DUSP11,PRUNE1,PPM1F,ALPL,SIRPA,DUSP16,CDC25A
D-myo-inositol (3,4,5,6)-tetrakisphosphate Biosynthesis	1.18	0.139	NA	PPFIA1,SOCS3,PTPN7,CDC25C,DUSP8,PPP4R1,SACM1L,ATP1A1,IPMK,PTPA,PPP1R16B,PPM1H,PGAM5,DUSP11,PRUNE1,PPM1F,ALPL,SIRPA,DUSP16,CDC25A
IL-2 Signaling	1.18	0.172	0.905	SHC1,FOS,LCK,PIK3C2A,PIK3R1,PIK3R5,ELK1,JAK3,PIK3R4,IL2RB,ATM
Macropinocytosis Signaling	1.18	0.16	0	PIK3C2A,PIK3R1,PIK3R5,ITGA5,EGF,PIK3R4,RAB34,ITGB7,ABI1,PLCG2,PRKCD,ITGB5,ATM
PDGF Signaling	1.18	0.156	-0.535	PIK3C2A,PIK3R1,MAP3K1,PIK3R5,STAT3,PIK3R4,SHC1,FOS,PLCG2,SPHK1,JAK3,ELK1,STAT1,ATM
Ceramide Degradation	1.18	0.429	NA	NAAA,ACER3,ASAH1
CTLA4 Signaling in Cytotoxic T Lymphocytes	1.18	0.152	NA	CD3E,PIK3C2A,PIK3R1,CLTC,PIK3R5,PIK3R4,LCK,AP1G2,HLA-C,GRAP2,PTPA,CLTA,PPP2R2B,AP1G1,ATM
T Helper Cell Differentiation	1.17	0.164	NA	HLA-DOA,IL21R,HLA-DQA1,IFNGR1,CXCR5,HLA-DQB1,STAT3,TBX21,TNFRSF1B,STAT1,BCL6,IL18R1
Epithelial Adherens Junction Signaling	1.15	0.137	NA	RAP1B,RAPGEF1,MYH9,MYL6,ACTB,MYL5,CTNNA1,EGF,WASF1,IQGAP1,TCF3,TUBA1A,TUBB6,ZYX,LEF1,VCL,CLINT1,TCF7L2,ACTN1,NECTIN2
Role of Osteoblasts, Osteoclasts and Chondrocytes in Rheumatoid Arthritis	1.15	0.124	NA	MAP2K6,CAMK4,NFATC3,PIK3R1,PIK3R5,PIK3R4,BCL2,IL18R1,IL1R2,NFAT5,TNFRSF1B,SMAD1,IL1RAP,ALPL,ATM,NAIP,PIK3C2A,BMP8B,ITGA5,IL1R1,TCF3,GSN,IL18RAP,FOS,NFKBID,CALM1 (includes others),MAPK14,LEF1,TCF7L2
Phosphatidylglycerol Biosynthesis II (Non-plastidic)	1.15	0.231	NA	TAMM41,ABHD5,LPCAT2,PGS1,TAZ,MBOAT7
IL-3 Signaling	1.14	0.157	-0.277	RAPGEF1,PIK3C2A,PIK3R1,PIK3R5,STAT3,PIK3R4,SHC1,CSF2RB,FOS,PRKCD,ELK1,STAT1,ATM
Prolactin Signaling	1.14	0.157	-0.277	SOCS3,PIK3C2A,PIK3R1,PIK3R5,STAT3,PIK3R4,SHC1,FOS,PLCG2,PRKCD,TCF7,STAT1,ATM
JAK/Stat Signaling	1.14	0.157	-0.832	SOCS3,PIAS2,PIK3C2A,PIK3R1,PIK3R5,STAT3,PIK3R4,SHC1,FOS,CISH,JAK3,STAT1,ATM
Role of IL-17A in Psoriasis	1.14	0.308	NA	S100A9,CXCL1,S100A8,IL17RA
Choline Biosynthesis III	1.14	0.308	NA	PLD4,PLD2,NAPEPLD,PLD1
Breast Cancer Regulation by Stathmin1	1.14	0.127	NA	CAMK4,PIK3R1,PIK3R5,LIMK2,PIK3R4,SHC1,CAMK2D,ARHGEF2,E2F2,ATM,E2F4,GNAS,PIK3C2A,ITPR2,GNG2,GNG10,CALM1 (includes others),TUBA1A,TUBB6,PTPA,PRKCD,E2F1,PPP2R2B,PRKAG2,ADCY7,CDK2
Calcium-induced T Lymphocyte Apoptosis	1.14	0.167	1.508	CALM1 (includes others),LCK,HLA-DOA,CAMK4,CD3E,ITPR2,PRKCD,HLA-DQA1,ATP2A3,HLA-DQB1,CABIN1
Protein Ubiquitination Pathway	1.13	0.121	NA	USP21,ANAPC2,CDC20,DNAJB4,UBE3B,USP20,UBE2V2,UBE2O,ELOC,USP48,USP3,USP7,HSP90B1,HSP90AB1,HSPE1,UCHL5,ANAPC11,PSMC2,USP15,PSME2,PSMD6,UBE2L6,DNAJB14,DNAJC11,UBE2L3,USP32,HLA-C,PSMD2,DNAJB6,USP49,USP34,UBE2J2
Tight Junction Signaling	1.13	0.132	NA	MYH9,MYL6,ACTB,VAPA,MYL5,MARK2,NAPG,CTNNA1,YBX3,MYLK,VTI1B,FOS,PTPA,PPP2R2B,PRKAG2,ARHGEF2,SPTAN1,VCL,TNFRSF1B,PATJ,CSTF3,NECTIN2
Telomerase Signaling	1.13	0.144	0.832	HDAC9,PIK3C2A,PIK3R1,PIK3R5,EGF,PIK3R4,SHC1,HSP90B1,ELF2,HSP90AB1,PTPA,E2F1,PPP2R2B,TPP1,ATM,IL2RB
RANK Signaling in Osteoclasts	1.13	0.147	0	MAP2K6,CAMK4,PIK3C2A,MAP3K6,PIK3R1,MAP3K1,PIK3R5,GSN,PIK3R4,CALM1 (includes others),NFKBID,FOS,MAPK14,ELK1,ATM
Death Receptor Signaling	1.13	0.151	0	NAIP,NFKBID,CASP3,PARP15,ACTB,TNFRSF25,PARP4,BID,PARP8,SPTAN1,TNFRSF1B,PARP9,CASP7,BCL2
3-phosphoinositide Degradation	1.13	0.133	NA	PPFIA1,SOCS3,PTPN7,CDC25C,DUSP8,MTMR1,PPP4R1,SACM1L,ATP1A1,PIP4P2,PTPA,PPP1R16B,PPM1H,PGAM5,DUSP11,PRUNE1,PPM1F,ALPL,SIRPA,DUSP16,CDC25A
Actin Cytoskeleton Signaling	1.11	0.123	0.408	MYH9,MYL6,PIK3R1,MYL5,PIK3R5,TRIO,EGF,LIMK2,TLN1,MYLK,IQGAP1,PIK3R4,SHC1,DIAPH1,CYFIP2,PPP1R12B,FLNA,VCL,TMSB10/TMSB4X,ACTN1,ATM,PIK3C2A,ACTB,RDX,ITGA5,WASF1,GSN,TTN
NGF Signaling	1.11	0.14	-0.728	RAP1B,SHC1,MAP3K6,PIK3C2A,PRKCD,PLCG2,PIK3R1,MAP3K1,PIK3R5,TRIO,RPS6KA4,BAX,CREB5,ELK1,PIK3R4,ATM,ATF2
VEGF Signaling	1.1	0.146	0.277	SH2D2A,PIK3C2A,PIK3R1,ACTB,PIK3R5,HIF1A,PIK3R4,ARNT,BCL2,SHC1,PLCG2,EIF2B5,VCL,ACTN1,ATM
Growth Hormone Signaling	1.1	0.153	0.277	FOS,SOCS3,PIK3C2A,PRKCD,PLCG2,PIK3R1,PIK3R5,RPS6KA4,STAT3,STAT1,ELK1,PIK3R4,ATM
Corticotropin Releasing Hormone Signaling	1.08	0.142	-1.941	RAP1B,GNAS,CAMK4,ITPR2,PTCH1,CREB5,ATF2,CALM1 (includes others),FOS,MAPK14,PLCG2,PRKCD,PRKAG2,PTGS2,ELK1,ADCY7
PPAR Signaling	1.07	0.147	2.138	IL1R1,IL18RAP,IL1R2,SHC1,NFKBID,FOS,HSP90B1,HSP90AB1,NCOA1,NCOR1,NCOR2,PTGS2,TNFRSF1B,IL1RAP
CCR5 Signaling in Macrophages	1.05	0.159	NA	CALM1 (includes others),FOS,CCR5,CAMK4,GNAS,MAPK14,CD3E,PLCG2,PRKCD,GNG2,GNG10
ErbB2-ErbB3 Signaling	1.05	0.159	0.302	NRG1,SHC1,PIK3C2A,PIK3R1,PIK3R5,ERBB2,STAT3,ELK1,JAK3,PIK3R4,ATM
Endoplasmic Reticulum Stress Pathway	1.05	0.238	NA	CALR,HSP90B1,CASP3,MBTPS1,CASP7
Glioblastoma Multiforme Signaling	1.05	0.13	0.728	E2F4,PIK3C2A,ITPR2,PIK3R1,PIK3R5,EGF,TCF3,PIK3R4,RHOH,SHC1,NF1,RHOT1,PRKCD,PLCG2,E2F1,LEF1,PLCL1,RHOF,E2F2,CDK2,ATM
LPS-stimulated MAPK Signaling	1.05	0.149	-0.277	MAP2K6,FOS,NFKBID,MAPK14,ATF1,PIK3C2A,PRKCD,PIK3R1,PIK3R5,ELK1,PIK3R4,ATM,ATF2
PEDF Signaling	1.05	0.149	0.577	PIK3C2A,PIK3R1,PIK3R5,PIK3R4,TCF12,BCL2,NFKBID,MAPK14,TCF7,ELK1,CASP7,TCF7L2,ATM
Neuropathic Pain Signaling In Dorsal Horn Neurons	1.04	0.139	0	KCNN3,KCNN4,CAMK4,PIK3C2A,ITPR2,PIK3R1,PIK3R5,PIK3R4,FOS,CAMK2D,PRKCD,PLCG2,PRKAG2,PLCL1,ELK1,ATM
Glioma Invasiveness Signaling	1.03	0.157	0.302	PIK3C2A,RHOT1,PIK3R1,PIK3R5,ITGAV,RHOF,PIK3R4,RHOH,MMP9,ITGB5,ATM
Role of NFAT in Cardiac Hypertrophy	1.02	0.124	NA	MAP2K6,HDAC9,GNAS,CAMK4,PIK3C2A,ITPR2,PIK3R1,GNG2,MAP3K1,PIK3R5,PIK3R4,CABIN1,GNG10,SHC1,CALM1 (includes others),MAPK14,CAMK2D,PRKCD,PLCG2,PRKAG2,PLCL1,SLC8A1,ADCY7,ATM
Cell Cycle Regulation by BTG Family Proteins	1	0.189	-1	E2F4,PTPA,PPP2R2B,E2F1,CDK2,E2F2,NOCT
IL-4 Signaling	0.998	0.146	NA	SHC1,HLA-DOA,NFAT5,PIK3C2A,NFATC3,PIK3R1,PIK3R5,HLA-DQA1,HLA-DQB1,HMGA1,JAK3,PIK3R4,ATM
Role of BRCA1 in DNA Damage Response	0.998	0.15	0	E2F4,ATF1,ACTB,E2F1,SMARCD2,SLC19A1,PLK1,UIMC1,STAT1,FANCA,E2F2,ATM
CXCR4 Signaling	0.998	0.127	1.414	GNAS,MYL6,PIK3C2A,ITPR2,EGR1,PIK3R1,GNG2,MYL5,PIK3R5,PIK3R4,RHOH,GNG10,FOS,RHOT1,PRKCD,LYN,RHOF,ELK1,ELMO1,ADCY7,ATM
Polyamine Regulation in Colon Cancer	0.998	0.227	NA	MXD1,PSME2,SAT1,SAT2,OAZ1
Systemic Lupus Erythematosus Signaling	0.994	0.12	NA	CAMK4,CD3E,NFATC3,PIK3R1,PIK3R5,IGHG1,PIK3R4,FCGR1A,LCK,NFAT5,EFTUD2,CD22,IGHM,FCGR1B,TNFSF13B,ATM,PIK3C2A,CD79B,FCGR2A,CD79A,TNFRSF13C,FOS,HLA-C,CD72,PLCG2,LYN,IGHG4
Sphingosine and Sphingosine-1-phosphate Metabolism	0.982	0.333	NA	NAAA,ACER3,ASAH1
Leucine Degradation I	0.982	0.333	NA	MCCC1,ACADM,MCCC2
Erythropoietin Signaling	0.975	0.148	NA	SHC1,NFKBID,SOCS3,FOS,PIK3C2A,PLCG2,PIK3R1,PRKCD,PIK3R5,ELK1,PIK3R4,ATM
TNFR2 Signaling	0.975	0.2	0	NFKBID,NAIP,FOS,MAP3K1,TNFRSF1B,TRAF1
Type II Diabetes Mellitus Signaling	0.97	0.133	0.905	SOCS3,PIK3C2A,PIK3R1,MAP3K1,PKM,ACSL6,PIK3R5,PIK3R4,NFKBID,PRKCD,SH2B2,PRKAG2,ACSL4,TNFRSF1B,NSMAF,ACSL1,ATM
Spermine and Spermidine Degradation I	0.939	0.5	NA	SAT1,SAT2
Granzyme B Signaling	0.929	0.25	0	NUMA1,CASP3,BID,LMNB1
Androgen Signaling	0.917	0.135	0	CALR,CAMK4,GNAS,GNG2,ERCC2,MNAT1,GNG10,POLR2G,SHC1,CALM1 (includes others),TGFB1I1,PRKCD,NCOA1,PRKAG2,TAF2
Acute Phase Response Signaling	0.909	0.124	-2.828	MAP2K6,SOCS3,SERPING1,MYD88,PIK3R1,MAP3K1,VWF,IL1R1,STAT3,TCF3,HMOX2,SHC1,NFKBID,FOS,HP,MAPK14,SERPINA1,TNFRSF1B,ELK1,NOLC1,IL1RAP
PPARα/RXRα Activation	0.909	0.122	-0.229	MAP2K6,GNAS,ACAA1,ACOX1,IL1R1,ABCA1,IL18RAP,IL1R2,SHC1,NFKBID,HSP90B1,MAPK14,HSP90AB1,GK,PLCG2,PRKAG2,NCOR1,NCOR2,PLCL1,IL1RAP,ADCY7,ITGB5
Calcium Signaling	0.909	0.122	-1.069	RAP1B,HDAC9,CALR,CAMK4,MYH9,MYL6,ITPR2,NFATC3,MYL5,TPM3,ATP2A3,TPM1,CREB5,CABIN1,ATF2,CALM1 (includes others),NFAT5,CAMK2D,PRKAG2,TPM4,SLC8A1,CAMKK2
Cellular Effects of Sildenafil (Viagra)	0.905	0.13	NA	KCNN3,KCNN4,CAMK4,MYH9,GNAS,MYL6,ITPR2,ACTB,MYL5,MYLK,CALM1 (includes others),CACNA1E,PPP1R12B,PLCG2,PRKAG2,PLCL1,ADCY7
Ceramide Signaling	0.904	0.14	-1.732	PIK3C2A,PIK3R1,MAP3K1,PIK3R5,PIK3R4,BCL2,FOS,PTPA,PPP2R2B,SPHK1,TNFRSF1B,NSMAF,ATM
Leukocyte Extravasation Signaling	0.9	0.118	0.426	RAP1B,ARHGAP6,SPN,MYL6,PIK3C2A,PIK3R1,ACTB,RDX,PIK3R5,CTNNA1,ITGA5,BMX,PIK3R4,RHOH,ITGAL,NCF1,WIPF1,MAPK14,PRKCD,PLCG2,VCL,ACTN1,MMP9,ARHGAP8/PRR5-ARHGAP8,ATM
Cell Cycle: G1/S Checkpoint Regulation	0.896	0.152	1.414	NRG1,HDAC9,E2F4,TFDP1,E2F1,SIN3A,CDK2,E2F2,CDC25A,ATM
Tumoricidal Function of Hepatic Natural Killer Cells	0.896	0.208	0	CASP3,BID,BAX,ITGAL,CASP7
CDP-diacylglycerol Biosynthesis I	0.896	0.208	NA	TAMM41,ABHD5,LPCAT2,TAZ,MBOAT7
p70S6K Signaling	0.894	0.129	0.243	PIK3C2A,CD79B,PIK3R1,PIK3R5,CD79A,PIK3R4,PLD1,RPS6,SHC1,PTPA,PLCG2,PRKCD,PPP2R2B,LYN,BCAP31,PLCL1,ATM
Cytotoxic T Lymphocyte-mediated Apoptosis of Target Cells	0.89	0.188	-0.447	CASP3,CD3E,HLA-C,BID,CASP7,BCL2
IL-17 Signaling	0.88	0.141	NA	MAP2K6,MAPK14,PIK3C2A,PIK3R1,PIK3R5,CXCL1,PTGS2,ELK1,PIK3R4,IL17RA,ATM,ATF2
RAN Signaling	0.88	0.235	NA	KPNB1,RCC1,RAN,KPNA1
γ-linolenate Biosynthesis II (Animals)	0.88	0.235	NA	ACSL6,ACSL4,CYB5R3,ACSL1
IL-15 Signaling	0.88	0.145	NA	SHC1,LCK,MAPK14,PIK3C2A,PIK3R1,PIK3R5,STAT3,JAK3,PIK3R4,IL2RB,ATM
GDNF Family Ligand-Receptor Interactions	0.88	0.145	-0.333	SHC1,FOS,PDLIM7,PIK3C2A,ITPR2,PLCG2,PIK3R1,PIK3R5,DOK3,PIK3R4,ATM
Lymphotoxin β Receptor Signaling	0.878	0.149	0.333	NFKBID,TRAF3,CASP3,PIK3C2A,PIK3R1,PIK3R5,CXCL1,PIK3R4,TRAF1,ATM
Adipogenesis pathway	0.861	0.127	NA	HDAC9,ATG5,ARNTL,SIN3B,HIF1A,BSCL2,ERCC2,MNAT1,SIN3A,NOCT,EGR2,SREBF1,SIRT1,SETDB1,TBL1XR1,TCF7,SMAD1
Non-Small Cell Lung Cancer Signaling	0.853	0.143	1.667	TFDP1,PIK3C2A,ITPR2,PIK3R1,E2F1,PIK3R5,EGF,ERBB2,PIK3R4,SIN3A,ATM
TNFR1 Signaling	0.853	0.16	0.707	MAP4K2,NFKBID,NAIP,FOS,CASP3,MAP3K1,BID,CASP7
Cardiac Hypertrophy Signaling	0.848	0.114	0	MAP2K6,CAMK4,MYL6,PIK3R1,MYL5,PIK3R5,PIK3R4,RHOH,CACNA1E,RHOT1,RHOF,PLCL1,ATM,GNAS,MAP3K6,PIK3C2A,MAP3K1,GNG2,GNG10,ATF2,CALM1 (includes others),MAPK14,PLCG2,EIF2B5,PRKAG2,ELK1,ADCY7
α-Adrenergic Signaling	0.837	0.138	-0.632	CALM1 (includes others),CAMK4,GNAS,ITPR2,PLCG2,PRKCD,GNG2,PRKAG2,PYGL,SLC8A1,ADCY7,GNG10
IL-17A Signaling in Airway Cells	0.83	0.141	-0.632	NFKBID,MAPK14,PIK3C2A,PIK3R1,PIK3R5,CXCL1,STAT3,JAK3,PIK3R4,IL17RA,ATM
CREB Signaling in Neurons	0.83	0.118	-0.229	GNAS,CAMK4,PIK3C2A,ITPR2,PIK3R1,GNG2,PIK3R5,CREB5,PIK3R4,ATF2,GNG10,POLR2G,SHC1,CALM1 (includes others),CAMK2D,PRKCD,PLCG2,PRKAG2,PLCL1,ELK1,ADCY7,ATM
Role of JAK2 in Hormone-like Cytokine Signaling	0.812	0.176	NA	SHC1,SOCS3,SH2B2,STAT3,STAT1,SIRPA
Trehalose Degradation II (Trehalase)	0.81	0.4	NA	HK1,HK2
Cdc42 Signaling	0.809	0.12	-0.832	HLA-DOA,MYL6,CD3E,MYL5,HLA-DQA1,ITGA5,MYLK,LIMK2,HLA-DQB1,EXOC6,IQGAP1,EXOC7,ATF2,FOS,DIAPH1,WIPF1,PPP1R12B,MAPK14,HLA-C,HLA-DPB1
Regulation of eIF4 and p70S6K Signaling	0.809	0.121	1.265	PIK3C2A,RPS27,PIK3R1,RPS10,PIK3R5,ITGA5,EIF4G3,EIF4A2,PIK3R4,RPS4X,EIF3M,RPS6,SHC1,MAPK14,PTPA,PPP2R2B,EIF2B5,RPS3,ATM
Stearate Biosynthesis I (Animals)	0.802	0.163	NA	ACSL6,ACSL4,TBXAS1,ACOT7,ACSL1,THEM4,MBOAT7
Role of p14/p19ARF in Tumor Suppression	0.802	0.163	-1.134	PIK3C2A,PIK3R1,E2F1,PIK3R5,SF3A1,PIK3R4,ATM
Myc Mediated Apoptosis Signaling	0.802	0.143	NA	SHC1,CASP3,PIK3C2A,PIK3R1,PIK3R5,BID,BAX,PIK3R4,ATM,BCL2
Sertoli Cell-Sertoli Cell Junction Signaling	0.802	0.118	NA	DLG1,MAP3K6,ACTB,MAP3K1,CTNNA1,ITGA5,YBX3,ATF2,TJAP1,TUBA1A,MAPK14,TUBB6,MAP3K20,SPTB,PRKAG2,SPTAN1,VCL,CLINT1,ELK1,ACTN1,NECTIN2
Induction of Apoptosis by HIV1	0.8	0.148	-0.333	NFKBID,NAIP,CASP3,SLC25A3,BID,BAX,TNFRSF1B,TRAF1,BCL2
Estrogen Receptor Signaling	0.8	0.125	NA	MED18,PELP1,ERCC2,MNAT1,MED14,POLR2G,SHC1,TAF6L,TAF1,THRAP3,MED15,MED10,NCOA1,NCOR1,NCOR2,TAF2
FAK Signaling	0.793	0.131	NA	ARHGAP26,PIK3C2A,ASAP1,PIK3R1,ACTB,PIK3R5,ITGA5,EGF,TLN1,PIK3R4,PLCG2,VCL,ATM
Chemokine Signaling	0.779	0.141	-1.265	CCR3,CALM1 (includes others),FOS,CCR5,PPP1R12B,CAMK4,CAMK2D,MAPK14,PLCG2,LIMK2
Regulation of Actin-based Motility by Rho	0.779	0.133	1.508	WIPF1,PPP1R12B,MYL6,RHOT1,ACTB,MYL5,ITGA5,WASF1,MYLK,RHOF,GSN,RHOH
RAR Activation	0.779	0.116	NA	ACTB,PIK3R1,MAP3K1,SMAD7,SMARCD2,ERCC2,MNAT1,RARG,FOS,CSF2RB,MAPK14,DHRS9,PNRC1,PRKCD,RARA,NCOA1,PRKAG2,NCOR1,NCOR2,PML,SMAD1,ADCY7
Retinoic acid Mediated Apoptosis Signaling	0.775	0.145	-0.333	CASP3,PARP15,RARA,PARP4,BID,PARP8,TNFRSF10C,RARG,PARP9
CD27 Signaling in Lymphocytes	0.773	0.151	-1.89	MAP2K6,NFKBID,FOS,SIVA1,CASP3,MAP3K6,MAP3K1,BID
Hepatic Cholestasis	0.772	0.119	NA	MAP4K2,ABCB1,MYD88,IL1R1,IRAK3,IL18RAP,CETP,IL1R2,NFKBID,LY96,SREBF1,PRKCD,RARA,ABCC1,PRKAG2,TNFRSF1B,IL1RAP,ADCY7,IRAK2
Th2 Pathway	0.771	0.12	0.535	CCR3,RUNX3,SOCS3,CCR5,HLA-DOA,CD3E,PIK3C2A,PIK3R1,HLA-DQA1,PIK3R5,HLA-DQB1,TBX21,PIK3R4,JAK3,HLA-DPB1,PSEN1,ATM,IL2RB
ErbB4 Signaling	0.76	0.139	-0.333	NRG1,SHC1,PIK3C2A,PLCG2,PIK3R1,PRKCD,PIK3R5,PIK3R4,PSEN1,ATM
Amyotrophic Lateral Sclerosis Signaling	0.751	0.126	NA	NAIP,PIK3C2A,CASP3,PIK3R1,PIK3R5,BAX,PIK3R4,BCL2,CACNA1E,CAT,BID,GLUL,CASP7,ATM
Renal Cell Carcinoma Signaling	0.72	0.133	1.134	RAPGEF1,FOS,SLC2A1,PIK3C2A,PIK3R1,PIK3R5,HIF1A,PIK3R4,ELOC,ARNT,ATM
Endometrial Cancer Signaling	0.72	0.141	NA	PIK3C2A,PIK3R1,PIK3R5,CTNNA1,LEF1,ERBB2,ELK1,PIK3R4,ATM
Unfolded protein response	0.715	0.145	NA	CALR,HSP90B1,SREBF1,MBTPS1,EDEM1,CD82,NFE2L2,BCL2
HMGB1 Signaling	0.715	0.12	0.5	MAP2K6,PIK3C2A,PIK3R1,PIK3R5,IFNGR1,IL1R1,PIK3R4,RHOH,HMGB1,FOS,MAPK14,RHOT1,RHOF,TNFRSF1B,ELK1,ATM
Nitric Oxide Signaling in the Cardiovascular System	0.715	0.124	1.069	CAMK4,PIK3C2A,ITPR2,PIK3R1,PIK3R5,ATP2A3,PIK3R4,CALM1 (includes others),HSP90B1,CACNA1E,HSP90AB1,PRKCD,PRKAG2,ATM
Chondroitin and Dermatan Biosynthesis	0.715	0.333	NA	CHSY1,CSGALNACT1
Glycerol Degradation I	0.715	0.333	NA	GK5,GK
AMPK Signaling	0.715	0.111	-0.655	CAB39,GNAS,SLC2A1,PIK3C2A,ACTB,PIK3R1,RAB7A,PIK3R5,SMARCD2,CREB5,PIK3R4,ATF2,CCNA2,MAPK14,PFKFB4,TBC1D1,PPM1B,PTPA,SIRT1,PPP2R2B,PRKAG2,CAMKK2,RAB6A,ATM
Dopamine-DARPP32 Feedback in cAMP Signaling	0.715	0.116	-1.414	GNAS,CAMK4,ATF1,ITPR2,KCNJ15,CSNK1D,ATP2A3,CREB5,ATF2,CALM1 (includes others),CACNA1E,PTPA,PRKCD,PLCG2,PPP2R2B,PRKAG2,PLCL1,ADCY7,CAMKK2
Glutamine Biosynthesis I	0.715	1	NA	GLUL
Glutamate Removal from Folates	0.715	1	NA	GGH
Lanosterol Biosynthesis	0.715	1	NA	LSS
Ovarian Cancer Signaling	0.713	0.118	NA	TFDP1,PIK3C2A,PIK3R1,PTGS1,PIK3R5,EGF,TCF3,PIK3R4,SIN3A,BCL2,E2F1,PRKAG2,LEF1,PTGS2,TCF7L2,MMP9,ATM
Communication between Innate and Adaptive Immune Cells	0.713	0.128	NA	CD79B,TLR5,HLA-C,TLR1,IGHG4,IGHM,CD79A,CD83,IGHG1,TNFRSF13C,TNFSF13B,IGHD
Assembly of RNA Polymerase III Complex	0.713	0.231	NA	GTF3C1,SF3A1,BRF1
Fatty Acid Activation	0.713	0.231	NA	ACSL6,ACSL4,ACSL1
Cholesterol Biosynthesis I	0.713	0.231	NA	FDFT1,HSD17B7,LSS
Cholesterol Biosynthesis II (via 24,25-dihydrolanosterol)	0.713	0.231	NA	FDFT1,HSD17B7,LSS
Cholesterol Biosynthesis III (via Desmosterol)	0.713	0.231	NA	FDFT1,HSD17B7,LSS
Cell Cycle Control of Chromosomal Replication	0.709	0.143	NA	CDC45,MCM2,POLA1,CDC6,TOP2A,MCM9,ORC4,CDK2
Salvage Pathways of Pyrimidine Ribonucleotides	0.695	0.126	NA	MAP2K6,UPRT,CMPK2,MAP3K6,PRKCD,UPP1,CSNK1D,PLK1,LIMK2,UCKL1,CDK2,APOBEC3A
IL-12 Signaling and Production in Macrophages	0.685	0.116	NA	PIK3C2A,MYD88,PIK3R1,RAB7A,PIK3R5,IFNGR1,PIK3R4,FOS,MAPK14,PRKCD,ZNF668,NCOA1,SERPINA1,S100A8,STAT1,CLU,ATM
Leptin Signaling in Obesity	0.676	0.128	1.134	SOCS3,PIK3C2A,PLCG2,PIK3R1,PRKAG2,PIK3R5,STAT3,PLCL1,PIK3R4,ADCY7,ATM
Relaxin Signaling	0.675	0.115	0	RAP1B,NAPEPLD,GNAS,PIK3C2A,PIK3R1,GNG2,PIK3R5,PIK3R4,MPPE1,GNG10,PDE8A,FOS,NFKBID,PRKAG2,ELK1,ADCY7,MMP9,ATM
Sonic Hedgehog Signaling	0.674	0.167	NA	ARRB2,GRK2,PTCH1,PRKAG2,CCNB1
EIF2 Signaling	0.661	0.109	2	EIF2AK4,PIK3C2A,RPS27,ACTB,PIK3R1,RPS10,RPLP2,PIK3R5,EIF4G3,EIF4A2,PIK3R4,RPS4X,BCL2,EIF3M,RPS6,SHC1,RPL14,SREBF1,EIF2B5,RPL6,RPS3,RPL13A,RPLP0,ATM
Neurotrophin/TRK Signaling	0.661	0.13	-0.632	MAP2K6,SHC1,FOS,PIK3C2A,PIK3R1,PIK3R5,PIK3R4,CREB5,ATM,ATF2
Rac Signaling	0.661	0.12	0.277	CYFIP2,PIK3C2A,PIK3R1,MAP3K1,PIK3R5,ITGA5,WASF1,LIMK2,ELK1,PIK3R4,IQGAP1,PLD1,ANK1,ATM
DNA Double-Strand Break Repair by Homologous Recombination	0.657	0.214	NA	POLA1,RAD52,ATM
DNA Double-Strand Break Repair by Non-Homologous End Joining	0.657	0.214	NA	DCLRE1C,XRCC4,ATM
γ-glutamyl Cycle	0.657	0.214	NA	OPLAH,ANPEP,GGT7
Estrogen-Dependent Breast Cancer Signaling	0.643	0.128	0.333	FOS,PIK3C2A,PIK3R1,HSD17B7,PIK3R5,ELK1,PIK3R4,CREB5,ATM,ATF2
HER-2 Signaling in Breast Cancer	0.643	0.125	NA	NRG1,PIK3C2A,PIK3R1,PRKCD,PIK3R5,EGF,ERBB2,PIK3R4,ITGB7,ITGB5,ATM
VEGF Family Ligand-Receptor Interactions	0.643	0.125	-0.905	SHC1,PLA2G4A,FOS,PIK3C2A,PLCG2,PIK3R1,PRKCD,PIK3R5,PIK3R4,PLA2G12A,ATM
Superpathway of Serine and Glycine Biosynthesis I	0.642	0.286	NA	PSAT1,SHMT2
NF-κB Signaling	0.639	0.11	-1.342	MAP2K6,TRAF3,PIK3C2A,MYD88,PIK3R1,MAP3K1,PIK3R5,EGF,IL1R1,IRAK3,PIK3R4,IL1R2,NFKBID,LCK,TLR5,PLCG2,TLR1,TNFRSF1B,TNFSF13B,ATM
Mitochondrial Dysfunction	0.631	0.111	NA	SDHA,ATP5PF,ATP5MC2,MT-ND6,CASP3,NDUFB5,LRRK2,CYB5R3,GPX7,UQCRB,APP,BCL2,ATP5F1C,CAT,NDUFS6,NDUFS2,SNCA,ATP5MC3,PSEN1
Cardiac β-adrenergic Signaling	0.626	0.114	-1.265	NAPEPLD,GNAS,GRK2,GNG2,ATP2A3,MPPE1,GNG10,PDE8A,AKAP13,CACNA1E,PTPA,PPP2R2B,PRKAG2,SLC8A1,ADCY7,AKAP1
NRF2-mediated Oxidative Stress Response	0.62	0.109	-0.905	MAP2K6,PIK3C2A,DNAJB4,ACTB,PIK3R1,MAP3K1,PIK3R5,PIK3R4,DNAJB14,TXNRD1,DNAJC11,FOS,AKR1A1,MAPK14,ABCC1,PRKCD,CAT,CCT7,DNAJB6,NFE2L2,ATM
eNOS Signaling	0.619	0.11	-0.775	GNAS,CAMK4,CASP3,PIK3C2A,ITPR2,PIK3R1,PIK3R5,PIK3R4,CCNA2,CALM1 (includes others),HSP90B1,HSP90AB1,LPAR2,PRKCD,PLCG2,PRKAG2,ADCY7,DNM2,ATM
Aryl Hydrocarbon Receptor Signaling	0.614	0.113	-0.775	TFDP1,POLA1,BAX,RARG,CYP1B1,ARNT,FOS,CCNA2,HSP90B1,HSP90AB1,RARA,E2F1,NCOR2,NFE2L2,CDK2,ATM
G Protein Signaling Mediated by Tubby	0.614	0.156	NA	LCK,GNAS,PLCG2,GNG2,GNG10
Fatty Acid β-oxidation I	0.614	0.156	NA	ACAA1,ACSL6,ACSL4,ACADM,ACSL1
Altered T Cell and B Cell Signaling in Rheumatoid Arthritis	0.612	0.122	NA	TRAF3,HLA-DOA,CD79B,TLR5,PRTN3,TLR1,HLA-DQA1,CD79A,HLA-DQB1,TNFRSF13C,TNFSF13B
Regulation of IL-2 Expression in Activated and Anergic T Lymphocytes	0.612	0.125	NA	NFKBID,CALM1 (includes others),FOS,NFAT5,CAMK4,CD3E,NFATC3,PLCG2,MAP3K1,ELK1
14-3-3-mediated Signaling	0.612	0.115	1.387	PIK3C2A,PIK3R1,PIK3R5,VIM,BAX,PIK3R4,FOS,TUBA1A,TUBB6,PLCG2,PRKCD,PLCL1,ELK1,SNCA,ATM
Cholecystokinin/Gastrin-mediated Signaling	0.596	0.119	-1.155	MAP2K6,SHC1,FOS,MAPK14,RHOT1,ITPR2,PRKCD,PTGS2,ELK1,RHOF,RHOH,ATF2
PAK Signaling	0.596	0.119	1.155	SHC1,CASP3,PIK3C2A,MYL6,PIK3R1,MYL5,PIK3R5,ITGA5,MYLK,LIMK2,PIK3R4,ATM
FGF Signaling	0.594	0.121	-0.905	MAP2K6,MAPK14,PIK3C2A,PIK3R1,MAP3K1,PIK3R5,STAT3,PIK3R4,CREB5,ATM,ATF2
IL-22 Signaling	0.585	0.167	-1	SOCS3,MAPK14,STAT3,STAT1
Factors Promoting Cardiogenesis in Vertebrates	0.573	0.12	NA	MAPK14,PRKCD,CDC6,BMP8B,LEF1,TCF3,SMAD1,NOG,TCF7L2,CDK2,ATF2
Hereditary Breast Cancer Signaling	0.573	0.111	NA	HDAC9,CDC25C,PIK3C2A,PIK3R1,ACTB,PIK3R5,SMARCD2,DDB2,PIK3R4,CCNB1,POLR2G,PALB2,E2F1,SLC19A1,FANCA,ATM
Melatonin Signaling	0.573	0.125	-0.333	MAP2K6,CALM1 (includes others),CAMK4,CAMK2D,RORA,PLCG2,PRKCD,PRKAG2,PLCL1
Superoxide Radicals Degradation	0.573	0.25	NA	CAT,GPX7
Hepatic Fibrosis / Hepatic Stellate Cell Activation	0.571	0.107	NA	CCR5,MYH9,COL6A2,MYL6,MYL5,KLF6,SMAD7,BAMBI,EGF,IFNGR1,BAX,IL1R1,IL18RAP,BCL2,IL1R2,LY96,STAT1,TNFRSF1B,IL1RAP,MMP9
P2Y Purigenic Receptor Signaling Pathway	0.571	0.112	-0.535	PIK3C2A,PIK3R1,GNG2,PIK3R5,CREB5,PIK3R4,ATF2,GNG10,FOS,PLCG2,PRKCD,PRKAG2,PLCL1,ADCY7,ATM
MIF Regulation of Innate Immunity	0.571	0.14	-1.633	NFKBID,PLA2G4A,FOS,LY96,PTGS2,PLA2G12A
Axonal Guidance Signaling	0.571	0.0973	NA	RAP1B,ERAP2,RGS3,MYL6,NFATC3,PIK3R1,MYL5,PIK3R5,EGF,LIMK2,PIK3R4,ADAM8,ADAMTS2,SHC1,EPHB1,NFAT5,MYSM1,ABLIM3,PLXNB2,ERBB2,PLCL1,ATM,GNAS,PLXNC1,PIK3C2A,EPHA1,GNG2,PTCH1,BMP8B,ITGA5,PLXND1,GNG10,WIPF1,SEMA4D,TUBA1A,ADAMTS6,SDCBP,TUBB6,PRKCD,PLCG2,PRKAG2,SEMA4B,ADAM9,MMP9
Vitamin-C Transport	0.571	0.188	NA	SLC2A1,TXNRD1,SLC2A3
Parkinson's Signaling	0.571	0.188	NA	MAPK14,CASP3,SNCA
Oncostatin M Signaling	0.562	0.147	-1.342	SHC1,STAT3,ELK1,JAK3,STAT1
DNA Methylation and Transcriptional Repression Signaling	0.562	0.147	NA	DNMT3A,MTA1,ARID4B,SIN3A,DNMT1
CNTF Signaling	0.562	0.127	0.707	PIK3C2A,PIK3R1,PIK3R5,RPS6KA4,STAT3,PIK3R4,STAT1,ATM
IL-17A Signaling in Gastric Cells	0.561	0.16	NA	FOS,MAPK14,CXCL1,IL17RA
Role of JAK family kinases in IL-6-type Cytokine Signaling	0.561	0.16	NA	SOCS3,MAPK14,STAT3,STAT1
MIF-mediated Glucocorticoid Regulation	0.538	0.143	-1	NFKBID,PLA2G4A,LY96,PTGS2,PLA2G12A
IL-17A Signaling in Fibroblasts	0.538	0.143	NA	NFKBID,FOS,MAPK14,LCN2,IL17RA
Spliceosomal Cycle	0.538	0.5	NA	U2AF1/U2AF1L5
Epoxysqualene Biosynthesis	0.538	0.5	NA	FDFT1
Cardiolipin Biosynthesis II	0.538	0.5	NA	PGS1
Glycine Biosynthesis I	0.538	0.5	NA	SHMT2
Glutamate Biosynthesis II	0.538	0.5	NA	GLUD1
Glutamate Degradation X	0.538	0.5	NA	GLUD1
Mitochondrial L-carnitine Shuttle Pathway	0.537	0.176	NA	ACSL6,ACSL4,ACSL1
Sperm Motility	0.537	0.11	-1.069	PNPLA8,CAMK4,GNAS,ITPR2,PLBD1,PLA2G4A,CALM1 (includes others),PLCG2,PRKCD,PLB1,PRKAG2,PLCL1,PLA2G12A,PAFAH1B3
Lipid Antigen Presentation by CD1	0.537	0.154	NA	CALR,AP1G2,CD3E,CD1C
Glycolysis I	0.537	0.154	NA	PGAM1,PKM,ENO2,ALDOA
Mouse Embryonic Stem Cell Pluripotency	0.537	0.113	0	MAPK14,PIK3C2A,PIK3R1,PIK3R5,LEF1,STAT3,JAK3,PIK3R4,TCF3,SMAD1,TCF7L2,ATM
IGF-1 Signaling	0.537	0.113	0.302	SHC1,SOCS3,FOS,PIK3C2A,PIK3R1,PRKAG2,PIK3R5,STAT3,ELK1,PIK3R4,IGFBP2,ATM
Antiproliferative Role of Somatostatin Receptor 2	0.513	0.118	2.121	RAP1B,PIK3C2A,PIK3R1,GNG2,PIK3R5,ELK1,PIK3R4,GNG10,ATM
HIF1α Signaling	0.512	0.11	NA	PIK3C2A,SLC2A1,PIK3R1,PIK3R5,HIF1A,PIK3R4,ELOC,SLC2A3,ARNT,MAPK14,NCOA1,MMP9,ATM
UVB-Induced MAPK Signaling	0.511	0.121	0	FOS,MAPK14,PIK3C2A,PIK3R1,PRKCD,PIK3R5,PIK3R4,ATM
Actin Nucleation by ARP-WASP Complex	0.509	0.125	0.816	WIPF1,PPP1R12B,RHOT1,ITGA5,WASF1,RHOF,RHOH
TGF-β Signaling	0.505	0.115	-1	MAP2K6,RUNX3,FOS,IRF7,MAPK14,SMAD7,MAP4K1,SMAD1,PMEPA1,BCL2
Fc Epsilon RI Signaling	0.499	0.109	NA	MAP2K6,PIK3C2A,PIK3R1,PIK3R5,PIK3R4,PLA2G4A,MAPK14,GRAP2,PLCG2,PRKCD,LYN,ATM,PLA2G12A
Regulation of Cellular Mechanics by Calpain Protease	0.488	0.123	1	CCNA2,ITGA5,EGF,TLN1,VCL,ACTN1,CDK2
Glutamate Receptor Signaling	0.488	0.123	NA	CALM1 (includes others),CAMK4,GNG2,SLC1A3,DLG4,GLUL,SLC38A1
Autoimmune Thyroid Disease Signaling	0.487	0.128	NA	HLA-DOA,HLA-C,IGHG4,HLA-DQA1,IGHG1,HLA-DQB1
Ephrin Receptor Signaling	0.474	0.103	-1.387	RAP1B,RAPGEF1,RGS3,GNAS,EPHA1,GNG2,ITGA5,EGF,LIMK2,STAT3,CREB5,ATF2,GNG10,SHC1,WIPF1,EPHB1,SDCBP,ABI1
Superpathway of Cholesterol Biosynthesis	0.473	0.143	NA	MVD,FDFT1,HSD17B7,LSS
Crosstalk between Dendritic Cells and Natural Killer Cells	0.473	0.112	NA	CSF2RB,CAMK2D,HLA-C,ACTB,TLN1,CD83,TNFRSF1B,ITGAL,IL2RB,NECTIN2
GDP-glucose Biosynthesis	0.473	0.2	NA	HK1,HK2
Glycine Betaine Degradation	0.473	0.2	NA	SHMT2,SDSL
Notch Signaling	0.467	0.132	NA	DTX1,MAML3,NUMB,PSEN1,RFNG
GADD45 Signaling	0.464	0.158	NA	CDK2,CCNB1,ATM
Apoptosis Signaling	0.459	0.111	0.632	NFKBID,NAIP,CASP3,PLCG2,BID,SPTAN1,BAX,TNFRSF1B,CASP7,BCL2
RhoGDI Signaling	0.457	0.102	-1	ARHGAP6,GNAS,MYL6,ACTB,GNG2,MYL5,CDH23,RDX,ITGA5,LIMK2,WASF1,RHOH,GNG10,PPP1R12B,RHOT1,ARHGEF2,RHOF,ARHGAP8/PRR5-ARHGAP8
GP6 Signaling Pathway	0.446	0.104	0.832	RAP1B,CAMK4,PIK3C2A,COL6A2,PIK3R1,PIK3R5,TLN1,PIK3R4,CALM1 (includes others),GRAP2,PLCG2,PRKCD,LYN,ATM
Cell Cycle: G2/M DNA Damage Checkpoint Regulation	0.446	0.122	2.449	CDC25C,TOP2A,CCNB2,PLK1,CCNB1,ATM
Granzyme A Signaling	0.433	0.15	NA	HIST1H1B,HIST1H1A,HIST1H1C
Assembly of RNA Polymerase II Complex	0.433	0.12	NA	POLR2G,TAF6L,TAF1,MNAT1,ERCC2,TAF2
Methylglyoxal Degradation I	0.433	0.333	NA	HAGHL
Coenzyme A Biosynthesis	0.433	0.333	NA	COASY
1,25-dihydroxyvitamin D3 Biosynthesis	0.433	0.333	NA	CYP2R1
D-glucuronate Degradation I	0.433	0.333	NA	AKR1A1
Hypusine Biosynthesis	0.433	0.333	NA	EIF5A
1D-myo-inositol Hexakisphosphate Biosynthesis V (from Ins(1,3,4)P3)	0.433	0.333	NA	IPMK
L-serine Degradation	0.433	0.333	NA	SDSL
Glucose and Glucose-1-phosphate Degradation	0.433	0.182	NA	HK1,HK2
UDP-N-acetyl-D-galactosamine Biosynthesis II	0.433	0.182	NA	HK1,HK2
PI3K/AKT Signaling	0.433	0.104	-0.277	RHEB,PIK3R1,ITGA5,BCL2,SHC1,NFKBID,HSP90B1,HSP90AB1,PTPA,PPP2R2B,PTGS2,JAK3,THEM4
Chronic Myeloid Leukemia Signaling	0.386	0.104	NA	HDAC9,E2F4,TFDP1,PIK3C2A,PIK3R1,E2F1,PIK3R5,PIK3R4,SIN3A,E2F2,ATM
Cleavage and Polyadenylation of Pre-mRNA	0.385	0.167	NA	PAPOLA,CSTF3
Acyl-CoA Hydrolysis	0.385	0.167	NA	ACOT7,THEM4
Guanosine Nucleotides Degradation III	0.385	0.167	NA	NT5C2,ACPP
BER pathway	0.385	0.167	NA	PNKP,OGG1
4-1BB Signaling in T Lymphocytes	0.372	0.125	NA	NFKBID,MAPK14,TRAF1,ATF2
GPCR-Mediated Nutrient Sensing in Enteroendocrine Cells	0.361	0.105	NA	GNAS,ITPR2,PLCG2,PRKCD,GNG2,PRKAG2,PLCL1,ADCY7,GNG10
LPS/IL-1 Mediated Inhibition of RXR Function	0.354	0.0946	-1.291	ABCB1,MYD88,ACOX1,MAP3K1,ACSL6,ABCG1,IL1R1,ABCA1,IL18RAP,CETP,IL1R2,LY96,SREBF1,RARA,CAT,NCOA1,ACSL4,TNFRSF1B,IL1RAP,ACSL1,SULT1B1
Pyridoxal 5'-phosphate Salvage Pathway	0.354	0.108	NA	MAP2K6,MAP3K6,PRKCD,CSNK1D,PLK1,LIMK2,CDK2
HIPPO signaling	0.354	0.103	0.447	DLG1,PTPA,PPP2R2B,CSNK1D,DLG4,TAZ,STK3,PATJ,SMAD1
BMP signaling pathway	0.354	0.105	-1.414	CAMK4,MAPK14,BMP8B,PRKAG2,SMAD7,SMAD1,NOG,ATF2
Human Embryonic Stem Cell Pluripotency	0.354	0.0979	NA	GNAS,PIK3C2A,PIK3R1,BMP8B,PIK3R5,SMAD7,TCF3,PIK3R4,NOG,SPHK1,LEF1,SMAD1,TCF7L2,ATM
Pentose Phosphate Pathway (Oxidative Branch)	0.354	0.25	NA	PGD
Heme Degradation	0.354	0.25	NA	HMOX2
PRPP Biosynthesis I	0.354	0.25	NA	PRPS2
Branched-chain α-keto acid Dehydrogenase Complex	0.354	0.25	NA	BCKDHA
Geranylgeranyldiphosphate Biosynthesis	0.354	0.25	NA	FNTB
Arginine Degradation I (Arginase Pathway)	0.354	0.25	NA	ARG1
Acetate Conversion to Acetyl-CoA	0.354	0.25	NA	ACSL1
Urate Biosynthesis/Inosine 5'-phosphate Degradation	0.354	0.154	NA	NT5C2,ACPP
Gαs Signaling	0.349	0.1	-1.265	HRH2,GNAS,GNG2,PRKAG2,HCK,ELK1,CREB5,ADCY7,ADORA2A,GNG10,ATF2
Melanoma Signaling	0.346	0.109	NA	PIK3C2A,PIK3R1,E2F1,PIK3R5,PIK3R4,ATM
Natural Killer Cell Signaling	0.341	0.0984	NA	SHC1,LCK,PIK3C2A,LAIR1,FCGR2A,PLCG2,PIK3R1,PRKCD,PIK3R5,SH2D1B,PIK3R4,ATM
Circadian Rhythm Signaling	0.339	0.118	NA	ARNTL,CSNK1D,CREB5,ATF2
Inhibition of Angiogenesis by TSP1	0.339	0.118	-1	MAPK14,CASP3,THBS1,MMP9
Aldosterone Signaling in Epithelial Cells	0.337	0.0952	1	PIK3C2A,DNAJB4,ITPR2,PIK3R1,PIK3R5,PIK3R4,DNAJB14,DNAJC11,HSP90B1,HSP90AB1,PLCG2,PRKCD,HSPE1,DNAJB6,PLCL1,ATM
Role of IL-17F in Allergic Inflammatory Airway Diseases	0.334	0.111	-1	RPS6KA4,CXCL1,CREB5,IL17RA,ATF2
Role of JAK1, JAK2 and TYK2 in Interferon Signaling	0.328	0.125	NA	IFNGR1,STAT3,STAT1
Coagulation System	0.318	0.114	1	F5,VWF,F13A1,SERPINA1
Triacylglycerol Biosynthesis	0.315	0.109	NA	PLPP5,ABHD5,LPCAT2,TAZ,MBOAT7
OX40 Signaling Pathway	0.31	0.0989	-1	NFKBID,TRAF3,HLA-DOA,CD3E,HLA-C,HLA-DQA1,HLA-DQB1,HLA-DPB1,BCL2
Synaptic Long Term Depression	0.31	0.0946	-1.604	PLBD1,PNPLA8,PLA2G4A,GNAS,PTPA,ITPR2,PLB1,PRKCD,PLCG2,PPP2R2B,LYN,PLCL1,PAFAH1B3,PLA2G12A
Ethanol Degradation IV	0.303	0.12	NA	CAT,GPX7,ACSL1
Hematopoiesis from Pluripotent Stem Cells	0.299	0.106	NA	CD3E,IGHG4,IGHM,IGHG1,IGHD
Serine Biosynthesis	0.299	0.2	NA	PSAT1
Tetrapyrrole Biosynthesis II	0.299	0.2	NA	ALAS2
dTMP De Novo Biosynthesis	0.299	0.2	NA	SHMT2
Tyrosine Degradation I	0.299	0.2	NA	FAH
Folate Polyglutamylation	0.299	0.2	NA	SHMT2
nNOS Signaling in Skeletal Muscle Cells	0.297	0.133	NA	CALM1 (includes others),CAMK4
Glycogen Degradation III	0.297	0.133	NA	PYGL,MGAM
Xenobiotic Metabolism Signaling	0.297	0.0897	NA	MAP2K6,ABCB1,CAMK4,PIK3C2A,MAP3K6,PIK3R1,MAP3K1,PIK3R5,PIK3R4,CYP1B1,ARNT,HSP90B1,CES1,MAPK14,CAMK2D,HSP90AB1,PTPA,PRKCD,SUMO1,PPP2R2B,CAT,NCOA1,NCOR2,NFE2L2,SULT1B1,ATM
Gluconeogenesis I	0.287	0.115	NA	PGAM1,ENO2,ALDOA
Ephrin A Signaling	0.276	0.1	NA	PIK3C2A,PIK3R1,EPHA1,PIK3R5,PIK3R4,ATM
MSP-RON Signaling Pathway	0.268	0.0972	NA	CSF2RB,PIK3C2A,PIK3R1,ACTB,PIK3R5,PIK3R4,ATM
Extrinsic Prothrombin Activation Pathway	0.268	0.125	NA	F5,F13A1
Chondroitin Sulfate Degradation (Metazoa)	0.268	0.125	NA	TMEM2,HEXDC
Adenosine Nucleotides Degradation II	0.268	0.125	NA	NT5C2,ACPP
Netrin Signaling	0.259	0.103	NA	NFAT5,NFATC3,ABLIM3,PRKAG2
tRNA Charging	0.259	0.103	NA	TARS2,AARS,MARS,IARS
Arginine Biosynthesis IV	0.259	0.167	NA	GLUD1
Urea Cycle	0.259	0.167	NA	ARG1
Arginine Degradation VI (Arginase 2 Pathway)	0.259	0.167	NA	ARG1
Zymosterol Biosynthesis	0.259	0.167	NA	HSD17B7
Glycogen Biosynthesis II (from UDP-D-Glucose)	0.259	0.167	NA	GYG1
Rapoport-Luebering Glycolytic Shunt	0.259	0.167	NA	PGAM1
NAD Biosynthesis III	0.259	0.167	NA	NAMPT
GDP-mannose Biosynthesis	0.259	0.167	NA	PMM2
STAT3 Pathway	0.253	0.0946	-1.134	SOCS3,MAPK14,CISH,MAP3K20,STAT3,CDC25A,BCL2
Amyloid Processing	0.252	0.098	NA	MAPK14,PRKAG2,CSNK1D,PSEN1,APP
Dermatan Sulfate Degradation (Metazoa)	0.252	0.118	NA	TMEM2,HEXDC
Superpathway of Geranylgeranyldiphosphate Biosynthesis I (via Mevalonate)	0.252	0.118	NA	MVD,FNTB
Wnt/Ca+ pathway	0.249	0.0952	-0.816	NFAT5,NFATC3,PLCG2,PLCL1,CREB5,ATF2
G-Protein Coupled Receptor Signaling	0.248	0.087	NA	HRH2,NAPEPLD,GNAS,RGS18,CAMK4,GRK2,PIK3C2A,PIK3R1,FPR2,PIK3R5,STAT3,CREB5,PIK3R4,FPR1,ATF2,MPPE1,PDE8A,SHC1,NFKBID,CAMK2D,PRKAG2,ADORA2A,ADCY7,ATM
Thyroid Cancer Signaling	0.248	0.1	NA	SHC1,LEF1,TCF3,TCF7L2
Synaptic Long Term Potentiation	0.248	0.0902	-0.632	RAP1B,CALM1 (includes others),CAMK4,CAMK2D,ITPR2,PLCG2,PRKCD,PRKAG2,PLCL1,CREB5,ATF2
Role of NANOG in Mammalian Embryonic Stem Cell Pluripotency	0.248	0.0902	0.333	SHC1,PIK3C2A,PIK3R1,BMP8B,PIK3R5,STAT3,JAK3,PIK3R4,SMAD1,ATM,TCL1A
Gα12/13 Signaling	0.237	0.0889	0.905	NFKBID,LPAR2,PIK3C2A,MYL6,PIK3R1,MYL5,MAP3K1,CDH23,PIK3R5,ELK1,PIK3R4,ATM
G Beta Gamma Signaling	0.237	0.0909	-2.121	SHC1,GNAS,PLCG2,PRKCD,GNG2,PRKAG2,DNM2,GNG10
Gap Junction Signaling	0.237	0.0872	NA	GNAS,PIK3C2A,ITPR2,ACTB,PIK3R1,PIK3R5,CSNK1D,EGF,PIK3R4,TUBA1A,TUBB6,PRKCD,PLCG2,PRKAG2,PLCL1,ADCY7,ATM
Mechanisms of Viral Exit from Host Cells	0.237	0.0976	NA	CHMP4A,ACTB,PRKCD,LMNB1
tRNA Splicing	0.237	0.0976	NA	PDE8A,NAPEPLD,TSEN34,MPPE1
Valine Degradation I	0.235	0.111	NA	BCKDHA,ACAD8
Semaphorin Signaling in Neurons	0.235	0.0943	NA	SEMA4D,RHOT1,LIMK2,RHOF,RHOH
Triacylglycerol Degradation	0.235	0.0943	NA	DDHD2,TARS2,CES1,ABHD2,AARS
Phagosome Maturation	0.235	0.0878	NA	CALR,LAMP2,DCTN4,TUBA1A,ATP6V1D,TUBB6,VPS41,HLA-C,CTSH,ATP6V0D1,NAPG,RAB7A,VTI1B
Ceramide Biosynthesis	0.235	0.143	NA	SPTLC2
Thioredoxin Pathway	0.235	0.143	NA	TXNRD1
Phosphatidylcholine Biosynthesis I	0.235	0.143	NA	CHKB
Acetyl-CoA Biosynthesis I (Pyruvate Dehydrogenase Complex)	0.235	0.143	NA	PDHB
Glycoaminoglycan-protein Linkage Region Biosynthesis	0.235	0.143	NA	XYLT1
ERK5 Signaling	0.225	0.0909	-0.447	SH2D2A,FOS,EGF,RPS6KA4,CREB5,ATF2
Angiopoietin Signaling	0.225	0.0897	NA	NFKBID,PIK3C2A,PIK3R1,PIK3R5,PIK3R4,BIRC5,ATM
1D-myo-inositol Hexakisphosphate Biosynthesis II (Mammalian)	0.222	0.105	NA	IPMK,INPP5A
Purine Nucleotides Degradation II (Aerobic)	0.222	0.105	NA	NT5C2,ACPP
D-myo-inositol (1,3,4)-trisphosphate Biosynthesis	0.222	0.105	NA	IPMK,INPP5A
Atherosclerosis Signaling	0.218	0.0866	NA	PLBD1,PNPLA8,PLA2G4A,CCR3,PLB1,SERPINA1,S100A8,CLU,MMP9,PAFAH1B3,PLA2G12A
Role of PI3K/AKT Signaling in the Pathogenesis of Influenza	0.218	0.0886	0.378	NFKBID,CCR5,PIK3C2A,PIK3R1,PIK3R5,PIK3R4,ATM
Regulation of the Epithelial-Mesenchymal Transition Pathway	0.208	0.0847	NA	MAP2K6,PIK3C2A,EGR1,PIK3R1,PIK3R5,EGF,HIF1A,STAT3,TCF3,PIK3R4,LEF1,JAK3,TCF7L2,MMP9,PSEN1,ATM
Role of RIG1-like Receptors in Antiviral Innate Immunity	0.208	0.0909	NA	NFKBID,TRAF3,IRF7,TRIM25
Airway Pathology in Chronic Obstructive Pulmonary Disease	0.208	0.125	NA	MMP9
Inositol Pyrophosphates Biosynthesis	0.208	0.125	NA	IPMK
Tryptophan Degradation to 2-amino-3-carboxymuconate Semialdehyde	0.208	0.125	NA	KYNU
Salvage Pathways of Pyrimidine Deoxyribonucleotides	0.208	0.125	NA	APOBEC3A
Sphingomyelin Metabolism	0.208	0.125	NA	SGMS1
cAMP-mediated signaling	0.203	0.0837	-1.213	HRH2,NAPEPLD,GNAS,RGS18,CAMK4,GRK2,FPR2,STAT3,CREB5,ATF2,MPPE1,FPR1,PDE8A,AKAP13,CALM1 (includes others),CAMK2D,ADORA2A,ADCY7,AKAP1
Granulocyte Adhesion and Diapedesis	0.199	0.0838	NA	CSF3R,HRH2,FPR2,RDX,ITGA5,IL1R1,ITGAL,FPR1,IL18RAP,IL1R2,ICAM2,CXCL1,TNFRSF1B,IL1RAP,MMP9
Gαi Signaling	0.182	0.0833	0	SHC1,GNAS,GNG2,RALB,PRKAG2,FPR2,STAT3,ADCY7,FPR1,GNG10
Pathogenesis of Multiple Sclerosis	0.182	0.111	NA	CCR5
Sucrose Degradation V (Mammalian)	0.182	0.111	NA	ALDOA
Phosphatidylethanolamine Biosynthesis II	0.182	0.111	NA	CHKB
Citrulline Biosynthesis	0.182	0.111	NA	ARG1
Folate Transformations I	0.182	0.111	NA	SHMT2
Allograft Rejection Signaling	0.178	0.0833	NA	HLA-DOA,HLA-C,IGHG4,HLA-DQA1,IGHG1,HLA-DQB1,HLA-DPB1
Oxidative Phosphorylation	0.177	0.0826	NA	ATP5PF,SDHA,ATP5MC2,ATP5F1C,NDUFB5,NDUFS6,NDUFS2,ATP5MC3,UQCRB
nNOS Signaling in Neurons	0.177	0.0851	NA	CALM1 (includes others),CAMK4,PRKCD,DLG4
Nucleotide Excision Repair Pathway	0.17	0.0857	NA	POLR2G,MNAT1,ERCC2
Graft-versus-Host Disease Signaling	0.166	0.0833	NA	HLA-DOA,HLA-C,HLA-DQA1,HLA-DQB1
Differential Regulation of Cytokine Production in Intestinal Epithelial Cells by IL-17A and IL-17F	0.162	0.087	NA	LCN2,CXCL1
Pyrimidine Deoxyribonucleotides De Novo Biosynthesis I	0.162	0.087	NA	CMPK2,RRM2
Putrescine Degradation III	0.162	0.087	NA	SAT1,SAT2
Calcium Transport I	0.162	0.1	NA	ATP2A3
Ketolysis	0.162	0.1	NA	OXCT1
Superpathway of D-myo-inositol (1,4,5)-trisphosphate Metabolism	0.147	0.0833	NA	IPMK,INPP5A
Pentose Phosphate Pathway	0.14	0.0909	NA	PGD
Dolichyl-diphosphooligosaccharide Biosynthesis	0.14	0.0909	NA	ALG8
Leukotriene Biosynthesis	0.119	0.0833	NA	GGT7
VDR/RXR Activation	0	0.0641	NA	PRKCD,MXD1,NCOA1,NCOR1,NCOR2
FXR/RXR Activation	0	0.0397	NA	SREBF1,RARA,SERPINA1,CLU,CETP
PXR/RXR Activation	0	0.0462	NA	ABCB1,PRKAG2,NCOA1
Activation of IRF by Cytosolic Pattern Recognition Receptors	0	0.0794	-2.236	NFKBID,TRAF3,IRF7,STAT1,ATF2
IL-15 Production	0	0.0714	NA	JAK3,STAT1
Role of Cytokines in Mediating Communication between Immune Cells	0	0.037	NA	IL32,IL27
Agrin Interactions at Neuromuscular Junction	0	0.0725	0.447	NRG1,ACTB,ITGA5,ERBB2,ITGAL
Cardiomyocyte Differentiation via BMP Receptors	0	0.05	NA	ATF2
CDK5 Signaling	0	0.0707	-1.134	GNAS,MAPK14,PTPA,EGR1,PPP2R2B,PRKAG2,ADCY7
Maturity Onset Diabetes of Young (MODY) Signaling	0	0.0476	NA	CACNA1E
Role of Oct4 in Mammalian Embryonic Stem Cell Pluripotency	0	0.0652	NA	RARA,ASH2L,WWP2
Basal Cell Carcinoma Signaling	0	0.0694	NA	PTCH1,BMP8B,LEF1,TCF3,TCF7L2
Bladder Cancer Signaling	0	0.0795	NA	TFDP1,THBS1,E2F1,EGF,ERBB2,SIN3A,MMP9
Neuroprotective Role of THOP1 in Alzheimer's Disease	0	0.0672	0	PRSS50,PRSS57,HLA-C,PRTN3,PRKAG2,TPP1,MMP9,APP
Role of Wnt/GSK-3β Signaling in the Pathogenesis of Influenza	0	0.0649	NA	NCOA1,CSNK1D,LEF1,TCF3,TCF7L2
Role of Lipids/Lipid Rafts in the Pathogenesis of Influenza	0	0.0435	NA	RSAD2
Role of Hypercytokinemia/hyperchemokinemia in the Pathogenesis of Influenza	0	0.0233	NA	CCR5
Antiproliferative Role of TOB in T Cell Signaling	0	0.0769	NA	CCNA2,CDK2
Intrinsic Prothrombin Activation Pathway	0	0.0476	NA	F5,F13A1
Mismatch Repair in Eukaryotes	0	0.0625	NA	SLC19A1
Differential Regulation of Cytokine Production in Macrophages and T Helper Cells by IL-17A and IL-17F	0	0.0556	NA	CXCL1
Transcriptional Regulatory Network in Embryonic Stem Cells	0	0.037	NA	MEIS1,STAT3
Ephrin B Signaling	0	0.0822	NA	EPHB1,RGS3,GNAS,ABI1,GNG2,GNG10
Heparan Sulfate Biosynthesis	0	0.061	NA	TARS2,XYLT1,EXTL3,AARS,SULT1B1
Bupropion Degradation	0	0.04	NA	CYP1B1
Retinoate Biosynthesis I	0	0.0294	NA	DHRS9
Thyroid Hormone Metabolism II (via Conjugation and/or Degradation)	0	0.0476	NA	CSGALNACT1,SULT1B1
NAD biosynthesis II (from tryptophan)	0	0.0667	NA	KYNU
Nicotine Degradation III	0	0.0364	NA	CSGALNACT1,CYP1B1
Dopamine Degradation	0	0.027	NA	SULT1B1
Heparan Sulfate Biosynthesis (Late Stages)	0	0.0533	NA	TARS2,EXTL3,AARS,SULT1B1
Pyrimidine Ribonucleotides De Novo Biosynthesis	0	0.0638	NA	CMPK2,ENTPD1,ANXA1
Isoleucine Degradation I	0	0.0714	NA	ACAD8
Glutathione Redox Reactions I	0	0.0417	NA	GPX7
Ubiquinol-10 Biosynthesis (Eukaryotic)	0	0.0526	NA	BCKDHA
Superpathway of Citrulline Metabolism	0	0.0667	NA	ARG1
The Visual Cycle	0	0.05	NA	DHRS9
Melatonin Degradation I	0	0.0469	NA	CSGALNACT1,CYP1B1,SULT1B1
NAD Salvage Pathway II	0	0.0769	NA	NT5C2,ACPP
D-myo-inositol (1,4,5)-Trisphosphate Biosynthesis	0	0.0741	NA	PLD4,PLCG2
Estrogen Biosynthesis	0	0.0513	NA	HSD17B7,CYP1B1
Tryptophan Degradation X (Mammalian, via Tryptamine)	0	0.04	NA	AKR1A1
Chondroitin Sulfate Biosynthesis	0	0.0702	NA	XYLT1,CHSY1,CSGALNACT1,SULT1B1
Dermatan Sulfate Biosynthesis	0	0.0678	NA	XYLT1,CHSY1,CSGALNACT1,SULT1B1
Glutathione-mediated Detoxification	0	0.0645	NA	GGH,ANPEP
NAD Phosphorylation and Dephosphorylation	0	0.0769	NA	ACPP
Dermatan Sulfate Biosynthesis (Late Stages)	0	0.0217	NA	SULT1B1
Glycogen Degradation II	0	0.0769	NA	PYGL
Nicotine Degradation II	0	0.0312	NA	CSGALNACT1,CYP1B1
Mevalonate Pathway I	0	0.0769	NA	MVD
Serotonin Degradation	0	0.0526	NA	AKR1A1,DHRS9,CSGALNACT1,SULT1B1
TCA Cycle II (Eukaryotic)	0	0.0435	NA	SDHA
Phenylalanine Degradation IV (Mammalian, via Side Chain)	0	0.0714	NA	ACSF3
D-myo-inositol (1,4,5)-trisphosphate Degradation	0	0.0556	NA	INPP5A
Retinol Biosynthesis	0	0.0714	NA	DDHD2,CES1,DHRS9
Colanic Acid Building Blocks Biosynthesis	0	0.0714	NA	PMM2
Tryptophan Degradation III (Eukaryotic)	0	0.0417	NA	KYNU
Pyrimidine Ribonucleotides Interconversion	0	0.0667	NA	CMPK2,ENTPD1,ANXA1
Methylglyoxal Degradation III	0	0.0556	NA	AKR1A1
Chondroitin Sulfate Biosynthesis (Late Stages)	0	0.0612	NA	CHSY1,CSGALNACT1,SULT1B1
Superpathway of Melatonin Degradation	0	0.0435	NA	CSGALNACT1,CYP1B1,SULT1B1
Noradrenaline and Adrenaline Degradation	0	0.05	NA	AKR1A1,DHRS9
Acetone Degradation I (to Methylglyoxal)	0	0.0345	NA	CYP1B1
Fatty Acid α-oxidation	0	0.0455	NA	PTGS2
Oxidative Ethanol Degradation III	0	0.0476	NA	ACSL1
Ethanol Degradation II	0	0.0811	NA	AKR1A1,DHRS9,ACSL1
Inhibition of Matrix Metalloproteases	0	0.0256	NA	MMP9
Agranulocyte Adhesion and Diapedesis	0	0.0576	NA	MYH9,ICAM2,MYL6,ACTB,MYL5,RDX,ITGA5,CXCL1,IL1R1,ITGB7,MMP9
UVC-Induced MAPK Signaling	0	0.0698	NA	FOS,MAPK14,PRKCD
PCP pathway	0	0.0164	NA	ATF2
PTEN Signaling	0	0.0504	-1.342	SHC1,CASP3,PIK3R1,PIK3R5,ITGA5,BCL2
GABA Receptor Signaling	0	0.0725	NA	KCNN4,KCNN3,GNAS,AP1G2,ADCY7
Wnt/β-catenin Signaling	0	0.064	-0.632	PTPA,RARA,PPP2R2B,MARK2,CSNK1D,MAP4K1,LEF1,KREMEN1,TCF3,RARG,TCF7L2
Serotonin Receptor Signaling	0	0.0233	NA	ADCY7
Insulin Receptor Signaling	0	0.078	1.508	SHC1,RAPGEF1,SOCS3,PIK3C2A,PIK3R1,SH2B2,EIF2B5,PRKAG2,PIK3R5,PIK3R4,ATM
Phototransduction Pathway	0	0.0189	NA	PRKAG2
Dopamine Receptor Signaling	0	0.0519	NA	PTPA,PPP2R2B,PRKAG2,ADCY7
GPCR-Mediated Integration of Enteroendocrine Signaling Exemplified by an L Cell	0	0.0822	NA	GNAS,ITPR2,PLCG2,PRKAG2,PLCL1,ADCY7
Gustation Pathway	0	0.0787	NA	PDE8A,P2RY10,NAPEPLD,ITPR2,GNG2,PRKAG2,P2RX5,PANX1,ADCY7,MPPE1
Cancer Drug Resistance By Drug Efflux	0	0.0816	NA	ABCB1,PIK3R1,ABCC1,PTGS2

## Sheet: T2 vs T0
Ingenuity Canonical Pathways	-log(B-H p-value)	Ratio	z-score	Molecules
Sirtuin Signaling Pathway	2.95	0.12	-0.378	SIRT7,HIF1A,NFKB1,BECN1,BPGM,ABCA1,NDUFB10,PDHA1,NDUFA5,SOD2,AKT1,ATG9A,NDUFS2,NAMPT,MAP1LC3B,ATG12,PFKFB3,CXCL8,NEDD4,CPT1A,ATG7,NDUFS7,ATG3,SDHC,BAX,ACLY,PFKM,HIST1H1A,ATG13,HIST1H1B,TIMM17A,XRCC6,UQCRC2,TSPO,LDHA
Mitotic Roles of Polo-Like Kinase	2.93	0.212	-2.121	KIF23,CDC20,PPP2R2A,PTTG1,CCNB2,PLK1,CDK1,ANAPC4,HSP90B1,CAPN1,PPP2R2B,PPP2R5C,KIF11,STAG2
ILK Signaling	2.85	0.132	-2.858	MAP2K6,PPP2R2A,HIF1A,NFKB1,PTEN,ITGB3,TGFB1I1,AKT1,RHOT1,FLNA,CREB1,PPP2R5C,CTNNB1,ACTN1,AKT2,RHOC,TNFRSF1A,ACTB,CREB5,MYL9,ITGB2,GAB1,PPP2R2B,PTGS2,ACTG1,MMP9
PI3K/AKT Signaling	2.69	0.152	-1.414	CDC37,AKT2,YWHAH,YWHAB,PPP2R2A,YWHAZ,INPPL1,NFKB1,EIF4E,PTEN,HSP90B1,AKT1,GAB1,PPP2R2B,TSC2,PPP2R5C,PTGS2,CTNNB1,JAK3
Hypoxia Signaling in the Cardiovascular System	2.69	0.187	-1.633	P4HB,CSNK1D,HIF1A,CREB5,UBE2L6,PTEN,UBE2G2,HSP90B1,AKT1,CREB1,UBE2K,LDHA,UBE2D3,UBE2J2
Neuroinflammation Signaling Pathway	2.69	0.109	-4.849	TRAF3,HLA-B,TLR8,SLC1A3,HLA-DQB1,NFKB1,GRINA,SOD2,AKT1,HLA-DRB1,NFAT5,CREB1,CASP1,STAT1,CTNNB1,CXCL8,AKT2,NLRP3,TNFRSF1A,MYD88,IL6R,IL1R1,CREB5,BIRC5,IRF7,GAB1,TLR5,GLUL,PTGS2,CFLAR,JAK3,SNCA,MMP9,PSEN1
Role of PKR in Interferon Induction and Antiviral Response	2.67	0.244	NA	MAP2K6,TRAF3,AKT1,TNFRSF1A,MAP2K3,EIF2AK2,STAT1,NFKB1,FCGR1A,IRF1
Role of Macrophages, Fibroblasts and Endothelial Cells in Rheumatoid Arthritis	2.47	0.106	NA	MAP2K6,IL6ST,SOCS3,TRAF3,IL32,CSNK1A1,TLR8,IGHG1,NFKB1,FCGR1A,IL1R2,CAMK2D,AKT1,NFAT5,CREB1,TRAF4,OSM,CTNNB1,IL1RAP,CXCL8,AKT2,TNFRSF1A,MYD88,DAAM1,IL6R,IL1R1,CREB5,IL18RAP,TLR5,GAB1,PRKCD,MAP2K3,LRP1
IL-8 Signaling	2.47	0.122	-4.264	CXCL8,NAPEPLD,AKT2,GNAS,RHOC,EGF,HBEGF,BAX,IQGAP1,NFKB1,ITGB3,MYL9,ITGB2,ARRB2,AKT1,GAB1,RHOT1,PRKCD,CXCL1,PTGS2,GNG5,MAP4K4,MMP9,VASP
IL-6 Signaling	2.47	0.141	-3.638	MAP2K6,IL6ST,SOCS3,CXCL8,AKT2,TNFRSF1A,IL6R,SRF,IL1R1,NFKB1,IL18RAP,IL1R2,AKT1,GAB1,CD14,MAP2K3,IL1RAP,MAP4K4
Salvage Pathways of Pyrimidine Ribonucleotides	2.47	0.158	NA	MAP2K6,APOBEC3B,DAPK1,NME1,AKT2,CSNK1A1,CSNK1D,CDK6,PLK1,TTK,CDK1,PRKCD,MAP2K3,EIF2AK2,UCKL1
Protein Ubiquitination Pathway	2.47	0.109	NA	CDC20,DNAJB4,PSMA7,HLA-B,DNAJA1,UBE4A,UCHL1,HSP90B1,UBE2K,SUGT1,DNAJB1,PSMA6,NEDD4,PSMB5,PSMD13,USP36,HSPA9,HSPD1,DNAJB14,UBE3A,UBE2L6,UBE2G2,USP31,ANAPC4,USP32,DNAJC7,UBE2D3,USP25,UBE2J2
mTOR Signaling	2.47	0.119	-1.5	NAPEPLD,AKT2,DDIT4,RHOC,PPP2R2A,HIF1A,EIF3E,EIF4G1,MLST8,RPS29,EIF4E,ATG13,AKT1,GAB1,EIF3B,RHOT1,PRKCD,PPP2R2B,TSC2,RPS9,EIF3A,PPP2R5C,EIF3K,RPS14
Pyridoxal 5'-phosphate Salvage Pathway	2.47	0.185	NA	MAP2K6,AKT2,DAPK1,PRKCD,CDK6,CSNK1A1,CSNK1D,PLK1,MAP2K3,EIF2AK2,TTK,CDK1
Type I Diabetes Mellitus Signaling	2.28	0.144	-2.309	MAP2K6,SOCS3,MYD88,TNFRSF1A,HLA-B,PIAS1,HLA-DQB1,HSPD1,IL1R1,NFKB1,IRF1,HLA-DRB1,FCER1G,MAP2K3,STAT1,IL1RAP
Osteoarthritis Pathway	2.21	0.114	-2.065	CXCL8,DDIT4,TNFRSF1A,SMAD3,CTNNA1,ANXA2,HIF1A,IL1R1,CREB5,NFKB1,IL18RAP,SLC39A8,IL1R2,S100A9,CREB1,CASP1,NAMPT,S100A8,PTGS2,CTNNB1,IL1RAP,SMAD1,LRP1,MMP9
Role of Pattern Recognition Receptors in Recognition of Bacteria and Viruses	2.21	0.131	-3.742	PTX3,CXCL8,IRF7,NLRP3,GAB1,TLR5,MYD88,PRKCD,CREB1,TLR8,CASP1,OSM,C1QA,C1QB,EIF2AK2,NFKB1,RIPK2,NLRC4
autophagy	2.13	0.177	NA	ATG13,ATG12,CTSA,ATG7,WDFY3,ATG9A,ATG3,CTSB,MAP1LC3B,VPS33B,BECN1
Role of IL-17A in Psoriasis	2.09	0.385	NA	CXCL8,CXCL3,S100A9,CXCL1,S100A8
Tight Junction Signaling	2.08	0.12	NA	AKT2,CLDN15,PPP2R2A,TNFRSF1A,ACTB,MARK2,CTNNA1,YBX3,MYLK,NFKB1,PTEN,MYL9,AKT1,PPP2R2B,PPP2R5C,PATJ,CTNNB1,ACTG1,VASP,NECTIN2
Inflammasome pathway	2.08	0.3	-2.449	NLRP3,MYD88,CASP1,CTSB,NFKB1,NLRC4
Airway Pathology in Chronic Obstructive Pulmonary Disease	2.08	0.5	NA	CXCL8,CXCL3,MMP8,MMP9
Colorectal Cancer Metastasis Signaling	2.08	0.105	-3.8	IL6ST,AKT2,E2F4,GNAS,TNFRSF1A,RHOC,SMAD3,IL6R,ADCY3,TLR8,EGF,BAX,NFKB1,BIRC5,AKT1,TLR5,GAB1,RHOT1,MMP8,PTGS2,GNG5,CTNNB1,JAK3,STAT1,LRP1,MMP9
Acute Phase Response Signaling	2.08	0.118	-3.771	MAP2K6,IL6ST,SOCS3,AKT2,MYD88,TNFRSF1A,MAP3K1,IL6R,VWF,IL1R1,NFKB1,NR3C1,HNRNPK,HP,AKT1,SOD2,OSM,MAP2K3,SERPINA1,IL1RAP
LXR/RXR Activation	2.08	0.132	1.807	SCD,TNFRSF1A,IL1R1,NFKB1,ABCA1,IL18RAP,IL1R2,LDLR,CD14,SERPINA1,S100A8,PTGS2,RXRA,IL1RAP,MMP9,CLU
Toll-like Receptor Signaling	2.08	0.158	-1.897	MAP2K6,TLR5,MYD88,TRAF4,MAP3K1,TLR8,CD14,TNFAIP3,MAP2K3,EIF2AK2,NFKB1,MAP4K4
HIPPO signaling	2.08	0.149	1.667	DLG1,YWHAH,YWHAB,PPP2R2A,SMAD3,CSNK1D,YWHAZ,PPP2R2B,CD44,PPP2R5C,MOB1A,PATJ,SMAD1
Cell Cycle Control of Chromosomal Replication	2.07	0.179	NA	CDK12,CDC45,CDK11B,CDT1,CDC6,CDK11A,CDK6,TOP2A,CDK1,MCM4
Hepatic Fibrosis / Hepatic Stellate Cell Activation	2	0.112	NA	CXCL8,TNFRSF1A,SMAD3,IL6R,BAMBI,EGF,BAX,IL1R1,NFKB1,IL18RAP,IL1R2,MYL9,CXCL3,TIMP1,IGF1R,CD14,ECE1,STAT1,IL1RAP,MMP9,IFNAR1
IL-10 Signaling	1.96	0.159	NA	MAP2K6,IL1R2,SOCS3,FCGR2A,CD14,MAP2K3,IL1R1,NFKB1,IL1RAP,MAP4K4,IL18RAP
Remodeling of Epithelial Adherens Junctions	1.96	0.159	-1	DNM1,NME1,RAB5C,ACTB,TUBB2A,CTNNA1,CTNNB1,IQGAP1,HGS,ACTG1,ACTN1
Protein Kinase A Signaling	1.96	0.09	-2.414	RAP1B,NAPEPLD,YWHAH,SMAD3,MYLK,NFKB1,PTEN,CDKN3,CAMK2D,NFAT5,FLNA,CREB1,GNG5,CTNNB1,VASP,MTMR3,PTPN7,GNAS,ATF1,YWHAB,MAP3K1,ADCY3,YWHAZ,ITPR1,CREB5,PDE6H,HIST1H1A,HIST1H1B,MYL9,ANAPC4,AKAP13,ADD3,DUSP1,PRKCD,PTGS2,SIRPA
Cell Cycle: G2/M DNA Damage Checkpoint Regulation	1.96	0.184	0	KAT2B,YWHAH,YWHAB,YWHAZ,TOP2A,CCNB2,PLK1,HIPK2,CDK1
Caveolar-mediated Endocytosis Signaling	1.89	0.155	NA	ITGB2,CD55,ITGA2B,RAB5C,FLNA,ACTB,HLA-B,EGF,COPB2,ACTG1,ITGB3
NF-κB Signaling	1.87	0.11	-3.578	MAP2K6,AKT2,TRAF3,HDAC2,MYD88,TNFRSF1A,MAP3K1,TLR8,TNFAIP3,EGF,IL1R1,NFKB1,IL1R2,AKT1,TLR5,GAB1,IGF1R,FCER1G,EIF2AK2,MAP4K4
Pancreatic Adenocarcinoma Signaling	1.81	0.125	-3.464	AKT2,E2F4,NAPEPLD,SMAD3,HBEGF,EGF,NFKB1,BIRC5,AKT1,GAB1,PTGS2,JAK3,STAT1,E2F2,MMP9
p38 MAPK Signaling	1.81	0.125	-3.357	MAP2K6,ATF1,TNFRSF1A,MEF2A,SRF,IL1R1,CREB5,IL18RAP,IL1R2,DUSP1,CREB1,MKNK1,MAP2K3,STAT1,IL1RAP
Role of NFAT in Regulation of the Immune Response	1.76	0.108	-3.873	AKT2,GNAS,CSNK1G1,FCGR2A,HLA-B,MEF2A,CSNK1A1,CSNK1D,ITPR1,HLA-DQB1,NFKB1,FCGR1A,BTK,NFAT5,HLA-DRB1,AKT1,GAB1,FCER1G,GNG5,FCGR1B
TREM1 Signaling	1.75	0.147	-3.317	CXCL8,CXCL3,AKT2,NLRP3,AKT1,TLR5,MYD88,CASP1,TLR8,NFKB1,NLRC4
p53 Signaling	1.72	0.126	0.302	AKT2,PIAS1,CSNK1D,BAX,HIF1A,BIRC5,PTEN,CCNG1,KAT2B,AKT1,GAB1,GNL3,HIPK2,CTNNB1
AMPK Signaling	1.71	0.102	-2.183	PFKFB3,AKT2,ARID1A,CPT1A,GNAS,RAB2A,PPP2R2A,ACTB,CREB5,MLST8,SMARCD3,PFKM,CCNA2,KAT2B,AKT1,GAB1,PPP2R2B,TSC2,CREB1,MAP2K3,PPP2R5C,SMARCC1
ERK5 Signaling	1.67	0.152	-3.162	IL6ST,AKT1,YWHAH,GAB1,YWHAB,CREB1,MEF2A,YWHAZ,EGF,CREB5
Integrin Signaling	1.65	0.1	-2.985	RAP1B,RAPGEF1,ITGA2B,AKT2,ARF1,ASAP1,RHOC,ACTB,MYLK,TLN1,ITGB3,PTEN,MYL9,ITGB2,AKT1,GAB1,RHOT1,ARF3,CAPN1,ACTG1,VASP,ACTN1
Molecular Mechanisms of Cancer	1.65	0.0863	NA	MAP2K6,RAP1B,CDK12,RAPGEF1,SMAD3,CTNNA1,CDKN2C,ARHGEF1,HIF1A,NFKB1,CAMK2D,AKT1,RHOT1,HIPK2,CTNNB1,SMAD1,E2F2,E2F4,AKT2,GNAS,RHOC,ADCY3,CDK6,BAX,CDK1,GAB1,CDK11B,PRKCD,CDK11A,MAP2K3,CFLAR,JAK3,LRP1,PSEN1
Virus Entry via Endocytic Pathways	1.65	0.127	NA	DNM1,ITGB2,CD55,AP1G2,GAB1,FLNA,ACTB,PRKCD,HLA-B,TFRC,AP1B1,ACTG1,ITGB3
Dendritic Cell Maturation	1.65	0.104	-4.359	AKT2,FCGR2A,MYD88,TNFRSF1A,IL32,HLA-B,CD58,IGHG1,HLA-DQB1,CREB5,NFKB1,FCGR1A,HLA-DRB1,AKT1,GAB1,CREB1,FCER1G,STAT1,IFNAR1,FCGR1B
DNA damage-induced 14-3-3σ Signaling	1.65	0.263	NA	AKT2,AKT1,RAD9A,CCNB2,CDK1
Production of Nitric Oxide and Reactive Oxygen Species in Macrophages	1.65	0.103	-2.982	RAP1B,AKT2,TNFRSF1A,RHOC,PPP2R2A,MAP3K1,NFKB1,IRF1,AKT1,GAB1,RHOT1,PRKCD,PPP2R2B,SERPINA1,S100A8,PPP2R5C,STAT1,JAK3,SIRPA,CLU
Role of CHK Proteins in Cell Cycle Checkpoint Control	1.65	0.158	0	E2F4,PPP2R2A,RAD9A,PPP2R2B,PPP2R5C,PLK1,CLSPN,CDK1,E2F2
LPS/IL-1 Mediated Inhibition of RXR Function	1.65	0.0991	-1.155	CPT1A,MYD88,TNFRSF1A,MAP3K1,IL1R1,CHST15,ABCA1,GSTO1,IL18RAP,IL1R2,MAOB,SMOX,NR1I3,ALDH1A2,CD14,ACSL4,ALDH3B1,NDST2,ABCC3,RXRA,IL1RAP,ACSL1
Cyclins and Cell Cycle Regulation	1.63	0.138	-0.632	CCNA2,E2F4,HDAC2,PPP2R2A,PPP2R2B,CDK6,CCNB2,CDKN2C,PPP2R5C,CDK1,E2F2
Fcγ Receptor-mediated Phagocytosis in Macrophages and Monocytes	1.59	0.129	-3.464	AKT2,NAPEPLD,AKT1,FCGR2A,ACTB,PRKCD,TLN1,FYB1,FCGR1A,ACTG1,VASP,PTEN
Regulation of eIF4 and p70S6K Signaling	1.59	0.108	0	AKT2,PPP2R2A,EIF3E,EIF4G1,RPS29,EIF4E,AKT1,GAB1,EIF3B,AGO3,PPP2R2B,RPS9,MKNK1,EIF3A,PPP2R5C,EIF3K,RPS14
GNRH Signaling	1.59	0.111	-3.207	MAP2K6,GNAS,EGR1,MAP3K1,ADCY3,HBEGF,EGF,ITPR1,NFKB1,CREB5,DNM1,CAMK2D,PRKCD,CREB1,MAP2K3,GNG5
ERK/MAPK Signaling	1.54	0.1	-2.183	RAP1B,RAPGEF1,ATF1,YWHAH,YWHAB,PPP2R2A,YWHAZ,SRF,TLN1,CREB5,EIF4E,GAB1,ETS2,DUSP1,PRKCD,PPP2R2B,MKNK1,CREB1,PPP2R5C,STAT1
Epithelial Adherens Junction Signaling	1.54	0.11	NA	RAP1B,RAPGEF1,AKT2,ACTB,TUBB2A,CTNNA1,EGF,WASF1,IQGAP1,PTEN,MYL9,AKT1,CTNNB1,ACTG1,ACTN1,NECTIN2
Role of MAPK Signaling in the Pathogenesis of Influenza	1.52	0.139	NA	MAP2K6,PLBD1,AKT2,AKT1,MAP2K3,BAX,PTGS2,PAFAH1B1,PLA2G7,RABGEF1
Sumoylation Pathway	1.52	0.125	1.265	CTBP1,RNF4,HDAC2,RHOT1,RHOC,PIAS1,CTBP2,RANGAP1,CBX4,NFKB1,NR3C1,SNCA
Th1 Pathway	1.5	0.111	-2.673	MAP2K6,ITGB2,SOCS3,NFIL3,HLA-DRB1,GAB1,HLA-B,IL6R,HLA-DQB1,STAT1,JAK3,NFKB1,IFNAR1,IRF1,PSEN1
T Helper Cell Differentiation	1.5	0.137	NA	IL6ST,STAT6,HLA-DRB1,TNFRSF1A,HLA-B,IL6R,FCER1G,HLA-DQB1,STAT1,BCL6
RAR Activation	1.49	0.1	NA	NSD1,AKT2,ARID1A,SMAD3,ACTB,MAP3K1,ADCY3,NFKB1,SMARCD3,PTEN,KAT2B,AKT1,DUSP1,PRKCD,PNRC1,ALDH1A2,SMARCC1,RXRA,SMAD1
B Cell Receptor Signaling	1.47	0.0995	-3.153	MAP2K6,RAP1B,AKT2,FCGR2A,EGR1,MAP3K1,INPPL1,IGHG1,CREB5,NFKB1,BCL6,PTEN,BTK,NFAT5,AKT1,CAMK2D,GAB1,CREB1,MAP2K3
Telomerase Signaling	1.47	0.117	-1.265	AKT2,HDAC2,PPP2R2A,EGF,PTGES3,HSP90B1,AKT1,GAB1,ETS2,PPP2R2B,TEP1,PPP2R5C,TINF2
RhoA Signaling	1.47	0.113	-3.464	NEDD4,ANLN,SEPT4,ACTB,WASF1,ARHGEF1,MYLK,SEPT11,CDC42EP2,MYL9,RAPGEF2,LPAR2,IGF1R,ACTG1
Sertoli Cell-Sertoli Cell Junction Signaling	1.47	0.101	NA	DLG1,AKT2,CLDN15,TNFRSF1A,ACTB,MAP3K1,TUBB2A,CTNNA1,YBX3,PTEN,MPP6,AKT1,SPTB,MAP2K3,CTNNB1,ACTG1,ACTN1,NECTIN2
Glucocorticoid Receptor Signaling	1.46	0.0855	NA	ARID1A,POLR2D,YWHAH,SMAD3,NFKB1,FCGR1A,NR3C1,PTGES3,IL1R2,CXCL3,HSP90B1,AKT1,KAT2B,NFAT5,CREB1,FKBP5,STAT1,CXCL8,AKT2,ACTB,HSPA9,MAP3K1,TBP,SMARCD3,GAB1,DUSP1,PTGS2,SMARCC1,JAK3
Putrescine Degradation III	1.4	0.217	NA	MAOB,SMOX,ALDH1A2,SAT2,ALDH3B1
IL-4 Signaling	1.39	0.124	NA	STAT6,AKT2,NFAT5,AKT1,HLA-DRB1,GAB1,HLA-B,INPPL1,HLA-DQB1,JAK3,NR3C1
Calcium-induced T Lymphocyte Apoptosis	1.36	0.136	-2.646	HLA-DRB1,HDAC2,PRKCD,HLA-B,FCER1G,NR4A1,ITPR1,HLA-DQB1,ATP2A2
Phagosome Formation	1.33	0.108	NA	RHOC,FCGR2A,TLR8,INPPL1,IGHG1,FCGR1A,ITGB2,CR1,TLR5,GAB1,RHOT1,PRKCD,FCER1G,FCGR1B
Eicosanoid Signaling	1.33	0.134	-2.449	PLBD1,LTA4H,LTB4R,PTGDR,FPR2,PTGS2,ALOX5,PAFAH1B1,PLA2G7
Role of BRCA1 in DNA Damage Response	1.3	0.125	0	E2F4,ARID1A,ATF1,ACTB,PLK1,SMARCC1,STAT1,FANCA,SMARCD3,E2F2
Xenobiotic Metabolism Signaling	1.3	0.0862	NA	MAP2K6,PPP2R2A,NFKB1,CHST15,PTGES3,HSP90B1,MAOB,CAMK2D,CES1,NR1I3,PPP2R5C,MAP3K1,CYP1B1,GSTO1,GAB1,SMOX,PRKCD,ALDH1A2,PPP2R2B,MAP2K3,ALDH3B1,NDST2,ABCC3,RXRA,DNAJC7
Chondroitin Sulfate Degradation (Metazoa)	1.3	0.25	NA	HYAL3,TMEM2,MGEA5,HEXA
IGF-1 Signaling	1.29	0.113	-1.89	SOCS3,AKT2,NEDD4,AKT1,YWHAH,GAB1,YWHAB,YWHAZ,SRF,IGF1R,IGFBP2,GRB10
Role of JAK family kinases in IL-6-type Cytokine Signaling	1.29	0.2	NA	IL6ST,SOCS3,IL6R,OSM,STAT1
HMGB1 Signaling	1.29	0.105	-3.207	MAP2K6,CXCL8,AKT2,TNFRSF1A,RHOC,RBBP7,IL1R1,NFKB1,KAT2B,AKT1,GAB1,RHOT1,OSM,MAP2K3
Regulation of Cellular Mechanics by Calpain Protease	1.29	0.14	0.447	CCNA2,CAPN1,CDK6,EGF,TLN1,CAST,CDK1,ACTN1
Thrombin Signaling	1.28	0.0931	-3.3	AKT2,GNAS,GATA1,RHOC,ADCY3,TBP,EGF,MYLK,ARHGEF1,ITPR1,NFKB1,MYL9,AKT1,CAMK2D,GAB1,RHOT1,PRKCD,CREB1,GNG5
Interferon Signaling	1.26	0.167	-1.633	PIAS1,IFI35,BAX,STAT1,IFNAR1,IRF1
Huntington's Disease Signaling	1.26	0.088	-1.667	AKT2,POLR2D,HDAC2,HSPA9,TBP,EGF,BAX,ITPR1,CREB5,DNM1,AKT1,GAB1,PRKCD,CAPN1,CREB1,CASP1,IGF1R,TCERG1,DCTN1,DNAJB1,GNG5,SNCA
Glycolysis I	1.26	0.192	NA	PKM,ALDOA,GAPDH,BPGM,PFKM
Dermatan Sulfate Degradation (Metazoa)	1.26	0.235	NA	HYAL3,TMEM2,MGEA5,HEXA
EIF2 Signaling	1.26	0.0905	-3	AKT2,RPLP1,RPL3,ACTB,EIF3E,EIF4G1,RPS29,EIF4E,RPL15,AKT1,GAB1,EIF3B,AGO3,RPS9,CDK11A,EIF3A,IGF1R,EIF2AK2,EIF3K,RPS14
JAK/Stat Signaling	1.26	0.12	-1.265	STAT6,SOCS3,AKT2,PIAS2,AKT1,GAB1,PIAS1,JAK3,STAT1,NFKB1
Dopamine-DARPP32 Feedback in cAMP Signaling	1.25	0.0976	-3.873	GNAS,CSNK1G1,ATF1,PPP2R2A,ADCY3,CSNK1A1,CSNK1D,ITPR1,CREB5,ATP2A2,GRINA,CACNA1E,PRKCD,PPP2R2B,CREB1,PPP2R5C
NRF2-mediated Oxidative Stress Response	1.24	0.0933	-2.236	MAP2K6,DNAJB4,ACTB,MAP3K1,DNAJA1,DNAJB14,GSTO1,AKT1,SOD2,GAB1,PRKCD,UBE2K,MAP2K3,DNAJB1,FKBP5,ENC1,ACTG1,DNAJC7
PPARα/RXRα Activation	1.22	0.0944	0.5	MAP2K6,GNAS,SMAD3,ADCY3,CKAP5,BCL3,IL1R1,NFKB1,ABCA1,IL18RAP,IL1R2,HSP90B1,GK,MAP2K3,RXRA,IL1RAP,MAP4K4
IL-17 Signaling	1.21	0.118	NA	MAP2K6,CXCL8,AKT2,AKT1,GAB1,TIMP1,MAP2K3,CXCL1,PTGS2,NFKB1
Small Cell Lung Cancer Signaling	1.21	0.118	NA	AKT2,TRAF3,AKT1,GAB1,TRAF4,CDK6,PTGS2,RXRA,NFKB1,PTEN
ATM Signaling	1.21	0.112	2.333	ATF1,PPP2R2A,RAD9A,TRRAP,PPP2R2B,CREB1,CCNB2,PPP2R5C,CBX5,CREB5,CDK1
Phospholipase C Signaling	1.19	0.0871	-4	RAP1B,NAPEPLD,GNAS,HDAC2,RHOC,FCGR2A,ADCY3,MEF2A,ARHGEF1,ITPR1,IGHG1,CREB5,NFKB1,BTK,MYL9,NFAT5,RHOT1,PRKCD,CREB1,FCER1G,GNG5
CTLA4 Signaling in Cytotoxic T Lymphocytes	1.19	0.111	NA	AKT2,AKT1,AP1G2,GAB1,PPP2R2A,HLA-B,PPP2R2B,FCER1G,PPP2R5C,AP1B1,AP1G1
NF-κB Activation by Viruses	1.17	0.115	-3.162	ITGB2,AKT2,AKT1,GAB1,PRKCD,MAP3K1,TBP,EIF2AK2,NFKB1,ITGB3
Aryl Hydrocarbon Receptor Signaling	1.17	0.0993	-0.632	NFIX,CDK6,BAX,NFKB1,CYP1B1,GSTO1,PTGES3,CCNA2,NCOA7,HSP90B1,NFIA,ALDH1A2,ALDH3B1,RXRA
Glioma Signaling	1.16	0.105	-2.714	AKT2,E2F4,CAMK2D,AKT1,GAB1,PRKCD,CDK6,IGF1R,CDKN2C,EGF,E2F2,PTEN
Th1 and Th2 Activation Pathway	1.15	0.0919	NA	MAP2K6,STAT6,SOCS3,HLA-B,IL6R,HLA-DQB1,NFKB1,IRF1,ITGB2,NFIL3,HLA-DRB1,GAB1,CXCR6,JAK3,STAT1,IFNAR1,PSEN1
Spermine and Spermidine Degradation I	1.13	0.5	NA	SMOX,SAT2
Melatonin Degradation II	1.13	0.5	NA	MAOB,SMOX
Germ Cell-Sertoli Cell Junction Signaling	1.11	0.0925	NA	MAP2K6,TNFRSF1A,RHOC,ACTB,MAP3K1,TUBB2A,CTNNA1,IQGAP1,AKT1,GAB1,RHOT1,MAP2K3,CTNNB1,ACTG1,ACTN1,NECTIN2
Hepatic Cholestasis	1.08	0.0938	NA	CXCL8,CYP27A1,MYD88,TNFRSF1A,ADCY3,IL1R1,NFKB1,IL18RAP,IL1R2,PRKCD,OSM,CD14,ABCC3,RXRA,IL1RAP
PXR/RXR Activation	1.08	0.123	NA	SCD,AKT2,CPT1A,AKT1,NR1I3,ABCC3,RXRA,NR3C1
Estrogen-Dependent Breast Cancer Signaling	1.07	0.115	-2.646	AKT2,HSD17B3,AKT1,GAB1,CREB1,IGF1R,CREB5,NFKB1,HSD17B4
IL-1 Signaling	1.05	0.109	-3	MAP2K6,GNAS,MYD88,MAP3K1,ADCY3,MAP2K3,IL1R1,GNG5,NFKB1,IL1RAP
Glioblastoma Multiforme Signaling	1.05	0.0926	-2.714	AKT2,E2F4,RHOC,CDK6,EGF,ITPR1,PTEN,AKT1,GAB1,RHOT1,PRKCD,TSC2,IGF1R,CTNNB1,E2F2
CD40 Signaling	1.05	0.114	-2.121	MAP2K6,TRAF3,GAB1,ATF1,TNFAIP3,MAP2K3,PTGS2,JAK3,NFKB1
Chronic Myeloid Leukemia Signaling	1.05	0.104	NA	CTBP1,AKT2,E2F4,AKT1,GAB1,HDAC2,SMAD3,CTBP2,CDK6,NFKB1,E2F2
Adipogenesis pathway	1.05	0.097	NA	ATG7,HDAC2,TNFRSF1A,SMAD3,RBBP7,HIF1A,CTBP1,EGR2,KAT2B,AKT1,CTBP2,CTNNB1,SMAD1
Role of NFAT in Cardiac Hypertrophy	1.04	0.0881	NA	MAP2K6,IL6ST,AKT2,GNAS,HDAC2,MAP3K1,ADCY3,MEF2A,CSNK1A1,ITPR1,AKT1,CAMK2D,GAB1,PRKCD,IGF1R,MAP2K3,GNG5
NGF Signaling	1.03	0.0992	-3.317	RAP1B,AKT2,AKT1,GAB1,PRKCD,TRAF4,MAP3K1,CREB1,TRIO,BAX,CREB5,NFKB1
Unfolded protein response	1.02	0.127	NA	SEL1L,P4HB,HSP90B1,EDEM1,ERO1B,HSPA9,ATF6
Calcium Signaling	1.01	0.0889	-2.828	RAP1B,TNNT1,HDAC2,ATP2C1,MEF2A,TPM1,ITPR1,CREB5,ATP2A2,SLC8B1,GRINA,MYL9,NFAT5,CAMK2D,CREB1,TPM4
EGF Signaling	1.01	0.118	-2.828	AKT2,AKT1,GAB1,MAP3K1,SRF,EGF,ITPR1,STAT1
PPAR Signaling	1	0.105	2.53	IL1R2,HSP90B1,TNFRSF1A,PTGS2,IL1R1,RXRA,NFKB1,IL1RAP,MAP4K4,IL18RAP
Leukocyte Extravasation Signaling	1	0.0853	-3.153	RAP1B,CLDN15,ACTB,CTNNA1,BMX,ITGB3,BTK,ITGB2,GAB1,TIMP1,MMP8,PRKCD,CD44,CTNNB1,ACTG1,MMP9,VASP,ACTN1
iCOS-iCOSL Signaling in T Helper Cells	1	0.0976	-2.53	AKT2,NFAT5,CAMK2D,AKT1,HLA-DRB1,GAB1,HLA-B,FCER1G,ITPR1,HLA-DQB1,NFKB1,PTEN
Role of Tissue Factor in Cancer	1	0.0976	NA	CXCL8,P4HB,AKT2,ARRB2,AKT1,GAB1,EGR1,HBEGF,CXCL1,EIF4E,ITGB3,PTEN
Role of IL-17A in Arthritis	0.998	0.116	NA	MAP2K6,CXCL8,CXCL3,GAB1,MAP2K3,CXCL1,PTGS2,NFKB1
Myc Mediated Apoptosis Signaling	0.973	0.114	NA	AKT2,AKT1,YWHAH,GAB1,YWHAB,YWHAZ,IGF1R,BAX
IL-9 Signaling	0.973	0.133	-0.816	SOCS3,GAB1,BCL3,JAK3,STAT1,NFKB1
iNOS Signaling	0.973	0.133	-2.236	MYD88,CD14,JAK3,STAT1,NFKB1,IRF1
Clathrin-mediated Endocytosis Signaling	0.971	0.0854	NA	RAB5C,ACTB,EGF,AP1B1,ITGB3,DNM1,ITGB2,ARRB2,AP1G2,LDLR,GAB1,TFRC,SERPINA1,S100A8,HGS,ACTG1,CLU
Tec Kinase Signaling	0.953	0.0882	-3.742	STAT6,GNAS,RHOC,ACTB,BMX,NFKB1,BTK,GAB1,RHOT1,PRKCD,FCER1G,JAK3,GNG5,STAT1,ACTG1
Mitochondrial Dysfunction	0.937	0.0877	NA	ATP5MC2,CPT1A,NDUFS7,SDHC,CYB5R3,NDUFB10,PDHA1,VPS9D1,MAOB,NDUFA5,SOD2,UQCRC2,NDUFS2,SNCA,PSEN1
FAK Signaling	0.931	0.101	NA	AKT2,AKT1,GAB1,ASAP1,CAPN1,ACTB,EGF,TLN1,ACTG1,PTEN
Nur77 Signaling in T Lymphocytes	0.931	0.119	NA	HLA-DRB1,HDAC2,HLA-B,FCER1G,NR4A1,HLA-DQB1,RXRA
Role of Osteoblasts, Osteoclasts and Chondrocytes in Rheumatoid Arthritis	0.931	0.0815	NA	MAP2K6,AKT2,TNFRSF1A,CSNK1A1,IL1R1,ACP5,NFKB1,ITGB3,IL18RAP,IL1R2,NFAT5,AKT1,GAB1,MMP8,MAP2K3,CTNNB1,IL1RAP,SMAD1,LRP1
Autoimmune Thyroid Disease Signaling	0.915	0.128	NA	HLA-DRB1,HLA-B,FCER1G,IGHG1,HLA-DQB1,TG
Phenylalanine Degradation IV (Mammalian, via Side Chain)	0.915	0.214	NA	MAOB,SMOX,ACSF3
IL-22 Signaling	0.915	0.167	-1	SOCS3,AKT2,AKT1,STAT1
Regulation of the Epithelial-Mesenchymal Transition Pathway	0.908	0.0847	NA	MAP2K6,ID2,AKT2,SMAD3,EGR1,EGF,HIF1A,NFKB1,AKT1,GAB1,ZEB2,MAP2K3,CTNNB1,JAK3,MMP9,PSEN1
Hereditary Breast Cancer Signaling	0.908	0.0903	NA	AKT2,POLR2D,ARID1A,HDAC2,ACTB,CDK6,CDK1,SMARCD3,PTEN,AKT1,GAB1,SMARCC1,FANCA
LPS-stimulated MAPK Signaling	0.907	0.103	-2.333	MAP2K6,GAB1,ATF1,PRKCD,CREB1,SRF,CD14,MAP2K3,NFKB1
Cardiac Hypertrophy Signaling	0.905	0.0805	-4.359	MAP2K6,GNAS,RHOC,MAP3K1,IL6R,ADCY3,MEF2A,SRF,ATF6,EIF4E,MYL9,CACNA1E,AKT1,GAB1,RHOT1,CREB1,IGF1R,MAP2K3,GNG5
Glycogen Biosynthesis II (from UDP-D-Glucose)	0.9	0.333	NA	UGP2,GYG1
Neuregulin Signaling	0.892	0.102	-1.633	AKT2,HSP90B1,AKT1,ERBIN,PRKCD,EGF,HBEGF,PSEN1,PTEN
HER-2 Signaling in Breast Cancer	0.892	0.102	NA	ITGB2,AKT2,AKT1,GAB1,PRKCD,TSC2,CDK6,EGF,ITGB3
14-3-3-mediated Signaling	0.891	0.0916	-1.508	AKT2,AKT1,YWHAH,GAB1,YWHAB,TNFRSF1A,PRKCD,TSC2,TUBB2A,YWHAZ,BAX,SNCA
IL-12 Signaling and Production in Macrophages	0.889	0.089	NA	STAT6,AKT2,MYD88,NFKB1,IRF1,AKT1,GAB1,PRKCD,SERPINA1,S100A8,STAT1,RXRA,CLU
Tryptophan Degradation X (Mammalian, via Tryptamine)	0.889	0.16	NA	MAOB,SMOX,ALDH1A2,ALDH3B1
Crosstalk between Dendritic Cells and Natural Killer Cells	0.878	0.101	NA	IL15RA,CAMK2D,HLA-DRB1,ACTB,HLA-B,TLN1,NFKB1,ACTG1,NECTIN2
Cell Cycle Regulation by BTG Family Proteins	0.872	0.135	NA	E2F4,PPP2R2A,PPP2R2B,PPP2R5C,E2F2
Complement System	0.872	0.135	0	ITGB2,CR1,CD55,C1QA,C1QB
IL-15 Signaling	0.865	0.105	NA	CXCL8,STAT6,AKT2,IL15RA,AKT1,GAB1,JAK3,NFKB1
Lipid Antigen Presentation by CD1	0.855	0.154	NA	AP1G2,FCER1G,PSAP,AP1B1
Estrogen-mediated S-phase Entry	0.855	0.154	-2	CCNA2,E2F4,CDK1,E2F2
Gluconeogenesis I	0.855	0.154	NA	ALDOA,GAPDH,MDH2,BPGM
Gap Junction Signaling	0.854	0.0821	NA	AKT2,GNAS,CSNK1G1,ACTB,TUBB2A,ADCY3,CSNK1A1,CSNK1D,EGF,ITPR1,AKT1,GAB1,PRKCD,SGSM3,CTNNB1,ACTG1
FGF Signaling	0.849	0.0989	-3	MAP2K6,AKT2,AKT1,GAB1,MAP3K1,CREB1,MAP2K3,ITPR1,CREB5
Amyloid Processing	0.832	0.118	NA	AKT2,AKT1,CAPN1,CSNK1A1,CSNK1D,PSEN1
IL-17A Signaling in Airway Cells	0.829	0.103	-1.633	CXCL3,AKT2,AKT1,GAB1,CXCL1,JAK3,NFKB1,PTEN
Vitamin-C Transport	0.829	0.188	NA	SLC23A2,SLC2A3,GSTO1
Ceramide Signaling	0.81	0.0968	-1	AKT2,AKT1,GAB1,PPP2R2A,TNFRSF1A,PPP2R2B,MAP3K1,PPP2R5C,NFKB1
Cell Cycle: G1/S Checkpoint Regulation	0.793	0.106	0.378	E2F4,HDAC2,SMAD3,CDK6,CDKN2C,GNL3,E2F2
Acetyl-CoA Biosynthesis III (from Citrate)	0.793	1	NA	ACLY
Glutamine Biosynthesis I	0.793	1	NA	GLUL
Glutamate Removal from Folates	0.793	1	NA	GGH
Asparagine Biosynthesis I	0.793	1	NA	ASNS
Noradrenaline and Adrenaline Degradation	0.793	0.125	NA	MAOB,SMOX,ALDH1A2,ALDH3B1,DHRS4
IL-15 Production	0.79	0.143	NA	JAK3,STAT1,NFKB1,IRF1
γ-linolenate Biosynthesis II (Animals)	0.789	0.176	NA	ACSL4,CYB5R3,ACSL1
Mitochondrial L-carnitine Shuttle Pathway	0.789	0.176	NA	CPT1A,ACSL4,ACSL1
Lymphotoxin β Receptor Signaling	0.783	0.104	-2.646	AKT2,TRAF3,AKT1,GAB1,TRAF4,CXCL1,NFKB1
Mechanisms of Viral Exit from Host Cells	0.767	0.122	NA	SNF8,NEDD4,ACTB,PRKCD,ACTG1
Androgen Signaling	0.766	0.0901	-1.342	TGFB1I1,POLR2D,GNAS,KAT2B,SMAD3,PRKCD,TBP,DNAJB1,GNG5,NFKB1
Wnt/β-catenin Signaling	0.766	0.0814	-1.508	AKT2,CSNK1G1,PPP2R2A,MARK2,CSNK1A1,CSNK1D,AKT1,PPP2R2B,TLE4,CD44,TLE3,PPP2R5C,CTNNB1,LRP1
Prostate Cancer Signaling	0.753	0.0928	NA	AKT2,HSP90B1,AKT1,GAB1,CREB1,CTNNB1,CREB5,NFKB1,PTEN
Atherosclerosis Signaling	0.75	0.0866	NA	PLBD1,CXCL8,ITGB2,SERPINA1,S100A8,ALOX5,PAFAH1B1,NFKB1,PLA2G7,CLU,MMP9
3-phosphoinositide Degradation	0.747	0.0823	NA	SOCS3,PTPN7,PPP1R12C,PIP4P2,DUSP1,PRUNE1,INPPL1,ACP5,NUDT4,PPP4C,SIRPA,MTMR3,PTEN
Type II Diabetes Mellitus Signaling	0.737	0.0859	-2.646	SOCS3,AKT2,AKT1,GAB1,TNFRSF1A,PRKCD,PKM,MAP3K1,ACSL4,NFKB1,ACSL1
Corticotropin Releasing Hormone Signaling	0.737	0.0885	-2.828	RAP1B,GNAS,PRKCD,CREB1,ADCY3,MEF2A,NR4A1,ITPR1,PTGS2,CREB5
Glioma Invasiveness Signaling	0.722	0.1	-1.89	GAB1,TIMP1,RHOT1,RHOC,CD44,MMP9,ITGB3
PI3K Signaling in B Lymphocytes	0.705	0.0846	-2.714	BTK,AKT2,NFAT5,CAMK2D,AKT1,ATF1,CREB1,ATF6,ITPR1,NFKB1,PTEN
FLT3 Signaling in Hematopoietic Progenitor Cells	0.687	0.093	-2.828	STAT6,AKT2,AKT1,GAB1,CREB1,STAT1,CREB5,EIF4E
Cholecystokinin/Gastrin-mediated Signaling	0.684	0.0891	-3	MAP2K6,RHOT1,RHOC,PRKCD,MEF2A,SRF,MAP2K3,ITPR1,PTGS2
Prostanoid Biosynthesis	0.683	0.222	NA	PTGS2,PTGES3
Granulocyte Adhesion and Diapedesis	0.683	0.0782	NA	CXCL8,CLDN15,TNFRSF1A,FPR2,IL1R1,ITGB3,IL18RAP,IL1R2,CXCL3,ITGB2,MMP8,CXCL1,IL1RAP,MMP9
CD28 Signaling in T Helper Cells	0.683	0.0833	-2.646	AKT2,NFAT5,AKT1,HLA-DRB1,GAB1,HLA-B,MAP3K1,FCER1G,ITPR1,HLA-DQB1,NFKB1
p70S6K Signaling	0.683	0.0833	-0.707	BTK,AKT2,AKT1,YWHAH,GAB1,PPP2R2A,YWHAB,PRKCD,PPP2R2B,YWHAZ,PPP2R5C
Role of IL-17F in Allergic Inflammatory Airway Diseases	0.667	0.111	-2.236	CXCL8,CREB1,CXCL1,CREB5,NFKB1
Fatty Acid β-oxidation I	0.667	0.125	NA	ECI2,ACSL4,HSD17B4,ACSL1
Granzyme A Signaling	0.664	0.15	NA	HIST1H1B,HIST1H1A,NME1
CXCR4 Signaling	0.664	0.0788	-2.887	AKT2,GNAS,RHOC,EGR1,ADCY3,ITPR1,MYL9,AKT1,GAB1,RHOT1,PRKCD,ELMO2,GNG5
P2Y Purigenic Receptor Signaling Pathway	0.661	0.0821	-3.317	AKT2,ITGA2B,AKT1,GAB1,PRKCD,CREB1,ADCY3,CREB5,GNG5,NFKB1,ITGB3
GP6 Signaling Pathway	0.661	0.0821	-3.317	RAP1B,BTK,AKT2,ITGA2B,AKT1,GAB1,PRKCD,FCER1G,TLN1,ITPR1,ITGB3
Gα12/13 Signaling	0.646	0.0815	-3.317	MYL9,BTK,AKT2,AKT1,GAB1,LPAR2,MAP3K1,MEF2A,ARHGEF1,CTNNB1,NFKB1
Altered T Cell and B Cell Signaling in Rheumatoid Arthritis	0.63	0.0889	NA	TRAF3,HLA-DRB1,TLR5,HLA-B,FCER1G,TLR8,HLA-DQB1,NFKB1
Aldosterone Signaling in Epithelial Cells	0.63	0.0774	-1	NEDD4,HSP90B1,GAB1,DNAJB4,DUSP1,PRKCD,HSPA9,ITPR1,HSPD1,DNAJB1,DNAJA1,DNAJB14,DNAJC7
Oxidative Ethanol Degradation III	0.63	0.143	NA	ALDH1A2,ALDH3B1,ACSL1
Calcium Transport I	0.63	0.2	NA	ATP2C1,ATP2A2
IL-7 Signaling Pathway	0.618	0.0879	-1.89	AKT2,AKT1,GAB1,BAX,IGHG1,JAK3,STAT1,BCL6
Circadian Rhythm Signaling	0.618	0.118	NA	CREB1,CSNK1D,CREB5,GRINA
Oncostatin M Signaling	0.618	0.118	-2	IL6ST,OSM,JAK3,STAT1
Natural Killer Cell Signaling	0.618	0.082	NA	AKT2,AKT1,GAB1,LAIR1,FCGR2A,PRKCD,FCER1G,SH3BP2,INPPL1,CD300A
Signaling by Rho Family GTPases	0.617	0.0714	-3.153	NEDD4,PPP1R12C,GNAS,SEPT4,RHOC,ACTB,MYLK,ARHGEF1,WASF1,CDC42EP2,SEPT11,IQGAP1,NFKB1,MYL9,GAB1,RHOT1,GNG5,ACTG1
Retinoic acid Mediated Apoptosis Signaling	0.614	0.0968	-1.342	PARP10,ZC3HAV1,CFLAR,RXRA,IFNAR1,IRF1
Non-Small Cell Lung Cancer Signaling	0.609	0.0909	-2.236	AKT2,AKT1,GAB1,CDK6,EGF,ITPR1,RXRA
Polyamine Regulation in Colon Cancer	0.609	0.136	NA	MXD1,SAT2,CTNNB1
Fatty Acid α-oxidation	0.609	0.136	NA	ALDH1A2,ALDH3B1,PTGS2
Taurine Biosynthesis	0.609	0.5	NA	CSAD
L-cysteine Degradation III	0.609	0.5	NA	MPST
Cardiolipin Biosynthesis II	0.609	0.5	NA	PGS1
MIF-mediated Glucocorticoid Regulation	0.606	0.114	NA	CD14,PTGS2,NFKB1,NR3C1
Death Receptor Signaling	0.606	0.086	-2.121	TNFRSF1A,ACTB,PARP10,ZC3HAV1,CFLAR,NFKB1,ACTG1,MAP4K4
Cardiac β-adrenergic Signaling	0.606	0.0786	-1	AKAP13,NAPEPLD,CACNA1E,GNAS,PPP2R2A,PPP2R2B,ADCY3,PPP2R5C,GNG5,ATP2A2,PDE6H
Breast Cancer Regulation by Stathmin1	0.606	0.0732	NA	E2F4,GNAS,PPP2R2A,TUBB2A,ADCY3,ARHGEF1,ITPR1,CDK1,CAMK2D,GAB1,PRKCD,PPP2R2B,PPP2R5C,GNG5,E2F2
Cancer Drug Resistance By Drug Efflux	0.604	0.102	NA	AKT2,AKT1,PTGS2,NFKB1,PTEN
Pentose Phosphate Pathway	0.598	0.182	NA	PGD,RPE
Relaxin Signaling	0.598	0.0764	-3.162	RAP1B,AKT2,NAPEPLD,AKT1,GNAS,GAB1,CREB1,ADCY3,GNG5,NFKB1,MMP9,PDE6H
Insulin Receptor Signaling	0.598	0.078	-0.905	RAPGEF1,SOCS3,AKT2,AKT1,GAB1,TSC2,INPPL1,ACLY,EIF4E,PTEN,GRB10
Endometrial Cancer Signaling	0.596	0.0938	NA	AKT2,AKT1,GAB1,CTNNA1,CTNNB1,PTEN
Pyrimidine Deoxyribonucleotides De Novo Biosynthesis I	0.587	0.13	NA	TYMS,NME1,RRM2
Amyotrophic Lateral Sclerosis Signaling	0.575	0.0811	NA	CACNA1E,RAB5C,GAB1,CAPN1,CASP1,GLUL,BAX,SSR4,GRINA
Dopamine Degradation	0.562	0.108	NA	MAOB,SMOX,ALDH1A2,ALDH3B1
Ethanol Degradation II	0.562	0.108	NA	ALDH1A2,ALDH3B1,ACSL1,DHRS4
Macropinocytosis Signaling	0.562	0.0864	NA	ITGB2,GAB1,PRKCD,CD14,EGF,RAB34,ITGB3
Actin Cytoskeleton Signaling	0.562	0.0705	-2.496	ABI2,ACTB,TRIO,EGF,MYLK,ARHGEF1,TLN1,WASF1,IQGAP1,MYL9,DIAPH1,GAB1,FLNA,CD14,ACTG1,ACTN1
Gαq Signaling	0.559	0.0745	-3.464	BTK,AKT2,NAPEPLD,AKT1,GNAS,GAB1,RHOT1,RHOC,PRKCD,ITPR1,GNG5,NFKB1
Role of JAK1, JAK2 and TYK2 in Interferon Signaling	0.559	0.125	NA	STAT1,NFKB1,IFNAR1
Leukotriene Biosynthesis	0.556	0.167	NA	LTA4H,ALOX5
Paxillin Signaling	0.556	0.0796	-2.449	ITGB2,ITGA2B,GAB1,ARF1,ACTB,TLN1,ACTG1,ACTN1,ITGB3
Docosahexaenoic Acid (DHA) Signaling	0.552	0.0962	NA	AKT2,AKT1,GAB1,BIK,BAX
Antigen Presentation Pathway	0.548	0.105	NA	PSMB5,HLA-DRB1,HLA-B,HLA-DQB1
TR/RXR Activation	0.548	0.0816	NA	AKT2,HP,AKT1,LDLR,GAB1,BCL3,HIF1A,RXRA
IL-3 Signaling	0.542	0.0843	-2.646	RAPGEF1,STAT6,AKT2,AKT1,GAB1,PRKCD,STAT1
Prolactin Signaling	0.542	0.0843	-1.342	SOCS3,GAB1,PRKCD,NMI,STAT1,NR3C1,IRF1
Cellular Effects of Sildenafil (Viagra)	0.542	0.0763	NA	MYL9,KCNN3,CACNA1E,GNAS,ACTB,ADCY3,MYLK,ITPR1,ACTG1,SLC4A10
CDK5 Signaling	0.542	0.0808	-2.828	FOSB,GNAS,PPP2R2A,EGR1,CAPN1,PPP2R2B,ADCY3,PPP2R5C
IL-17A Signaling in Gastric Cells	0.542	0.12	NA	CXCL8,CXCL1,NFKB1
Ethanol Degradation IV	0.542	0.12	NA	ALDH1A2,ALDH3B1,ACSL1
HGF Signaling	0.542	0.0783	-2.646	RAP1B,RAPGEF1,AKT2,AKT1,GAB1,ETS2,PRKCD,MAP3K1,PTGS2
April Mediated Signaling	0.541	0.103	-2	TRAF3,NFAT5,MAP3K1,NFKB1
Estrogen Biosynthesis	0.541	0.103	NA	POR,HSD17B3,HSD17B4,CYP1B1
Inhibition of Matrix Metalloproteases	0.541	0.103	NA	TIMP1,MMP8,LRP1,MMP9
GABA Receptor Signaling	0.541	0.087	NA	DNM1,KCNN3,GNAS,AP1G2,ADCY3,AP1B1
Assembly of RNA Polymerase III Complex	0.541	0.154	NA	GTF3C5,TBP
Fatty Acid Activation	0.541	0.154	NA	ACSL4,ACSL1
Choline Biosynthesis III	0.541	0.154	NA	NAPEPLD,CHPT1
Cholesterol Biosynthesis I	0.541	0.154	NA	TM7SF2,SC5D
Urate Biosynthesis/Inosine 5'-phosphate Degradation	0.541	0.154	NA	IMPDH1,ACPP
NAD Phosphorylation and Dephosphorylation	0.541	0.154	NA	ACP5,ACPP
Cholesterol Biosynthesis II (via 24,25-dihydrolanosterol)	0.541	0.154	NA	TM7SF2,SC5D
Cholesterol Biosynthesis III (via Desmosterol)	0.541	0.154	NA	TM7SF2,SC5D
Th2 Pathway	0.536	0.0733	-2.449	ITGB2,STAT6,SOCS3,HLA-DRB1,GAB1,HLA-B,CXCR6,HLA-DQB1,JAK3,NFKB1,PSEN1
Phosphatidylglycerol Biosynthesis II (Non-plastidic)	0.536	0.115	NA	ABHD5,LPCAT2,PGS1
NADH Repair	0.536	0.333	NA	GAPDH
1,25-dihydroxyvitamin D3 Biosynthesis	0.536	0.333	NA	POR
Hypusine Biosynthesis	0.536	0.333	NA	DHPS
Thiosulfate Disproportionation III (Rhodanese)	0.536	0.333	NA	MPST
N-acetylglucosamine Degradation I	0.536	0.333	NA	AMDHD2
Role of JAK1 and JAK3 in γc Cytokine Signaling	0.517	0.0845	NA	STAT6,SOCS3,IL15RA,GAB1,JAK3,STAT1
Fc Epsilon RI Signaling	0.517	0.0756	NA	MAP2K6,BTK,AKT2,AKT1,GAB1,PRKCD,FCER1G,INPPL1,MAP2K3
B Cell Activating Factor Signaling	0.517	0.0976	-2	TRAF3,NFAT5,MAP3K1,NFKB1
PEDF Signaling	0.517	0.0805	-1.134	AKT2,AKT1,SOD2,GAB1,SRF,CFLAR,NFKB1
CREB Signaling in Neurons	0.517	0.0699	-3.162	AKT2,POLR2D,GNAS,CAMK2D,AKT1,GAB1,PRKCD,ADCY3,CREB1,TBP,ITPR1,CREB5,GNG5
Actin Nucleation by ARP-WASP Complex	0.517	0.0893	-1.342	PPP1R12C,RHOT1,RHOC,WASF1,VASP
SAPK/JNK Signaling	0.504	0.0769	-2.828	MINK1,GAB1,MAP3K1,FCER1G,MAP4K5,GNG5,MAP4K4,HNRNPK
G Beta Gamma Signaling	0.504	0.0795	-2.646	BTK,AKT2,AKT1,GNAS,PRKCD,HBEGF,GNG5
GM-CSF Signaling	0.49	0.0822	-2.449	RUNX1,AKT2,CAMK2D,AKT1,GAB1,STAT1
eNOS Signaling	0.489	0.0698	-2.121	CCNA2,AKT2,HSP90B1,AKT1,GNAS,GAB1,LPAR2,PRKCD,ADCY3,HSPA9,AQP10,ITPR1
Mouse Embryonic Stem Cell Pluripotency	0.479	0.0755	-2.828	IL6ST,AKT2,ID2,AKT1,GAB1,JAK3,CTNNB1,SMAD1
Stearate Biosynthesis I (Animals)	0.478	0.093	NA	ACSL4,ELOVL1,ACOT7,ACSL1
PDGF Signaling	0.478	0.0778	-1.89	GAB1,MAP3K1,SRF,INPPL1,EIF2AK2,JAK3,STAT1
Telomere Extension by Telomerase	0.478	0.133	NA	XRCC6,TINF2
Glycogen Degradation III	0.478	0.133	NA	MGAM,PGM2
Dermatan Sulfate Biosynthesis	0.467	0.0847	NA	XYLT2,CHPF,NDST2,CHST15,DSE
Ephrin Receptor Signaling	0.467	0.0686	-3	RAP1B,RAPGEF1,AKT2,SDCBP,AKT1,GNAS,CREB1,EGF,CREB5,GNG5,MAP4K4,GRINA
Role of RIG1-like Receptors in Antiviral Innate Immunity	0.467	0.0909	-2	TRAF3,IRF7,NFKB1,TRIM25
Antioxidant Action of Vitamin C	0.467	0.0741	2.236	PLBD1,SLC23A2,NAPEPLD,PAFAH1B1,NFKB1,PLA2G7,SLC2A3,GSTO1
Arsenate Detoxification I (Glutaredoxin)	0.467	0.25	NA	GSTO1
Pentose Phosphate Pathway (Oxidative Branch)	0.467	0.25	NA	PGD
Ascorbate Recycling (Cytosolic)	0.467	0.25	NA	GSTO1
Arginine Degradation I (Arginase Pathway)	0.467	0.25	NA	ARG1
N-acetylglucosamine Degradation II	0.467	0.25	NA	AMDHD2
Molybdenum Cofactor Biosynthesis	0.467	0.25	NA	MOCS2
Acetate Conversion to Acetyl-CoA	0.467	0.25	NA	ACSL1
Fatty Acid β-oxidation III (Unsaturated, Odd Number)	0.467	0.25	NA	ECI2
Oxidative Phosphorylation	0.461	0.0734	NA	VPS9D1,ATP5MC2,NDUFA5,NDUFS7,UQCRC2,NDUFS2,SDHC,NDUFB10
Parkinson's Signaling	0.459	0.125	NA	UCHL1,SNCA
TNFR2 Signaling	0.459	0.1	NA	MAP3K1,TNFAIP3,NFKB1
Pyrimidine Ribonucleotides Interconversion	0.459	0.0889	NA	NME1,ENTPD4,ENTPD6,DDX3X
Acute Myeloid Leukemia Signaling	0.459	0.0753	-2.646	MAP2K6,RUNX1,AKT2,AKT1,GAB1,MAP2K3,NFKB1
Neurotrophin/TRK Signaling	0.458	0.0779	-2.449	MAP2K6,AKT1,GAB1,CREB1,MAP2K3,CREB5
Dopamine Receptor Signaling	0.458	0.0779	NA	MAOB,PPP2R2A,SMOX,PPP2R2B,ADCY3,PPP2R5C
Gαs Signaling	0.458	0.0727	-2.121	ADD3,RAPGEF2,GNAS,PTGDR,CREB1,ADCY3,CREB5,GNG5
D-myo-inositol (1,4,5,6)-Tetrakisphosphate Biosynthesis	0.458	0.0694	NA	SOCS3,PTPN7,PPP1R12C,DUSP1,PRUNE1,ACP5,NUDT4,PPP4C,SIRPA,PTEN
D-myo-inositol (3,4,5,6)-tetrakisphosphate Biosynthesis	0.458	0.0694	NA	SOCS3,PTPN7,PPP1R12C,DUSP1,PRUNE1,ACP5,NUDT4,PPP4C,SIRPA,PTEN
Communication between Innate and Adaptive Immune Cells	0.453	0.0745	NA	CXCL8,HLA-DRB1,TLR5,HLA-B,FCER1G,TLR8,IGHG1
D-myo-inositol-5-phosphate Metabolism	0.451	0.0679	NA	SOCS3,PTPN7,PPP1R12C,PIP4P2,DUSP1,PRUNE1,ACP5,NUDT4,PPP4C,SIRPA,PTEN
RAN Signaling	0.433	0.118	NA	KPNB1,RANGAP1
nNOS Signaling in Neurons	0.432	0.0851	NA	CAPN1,PRKCD,PFKM,GRINA
Pyrimidine Ribonucleotides De Novo Biosynthesis	0.432	0.0851	NA	NME1,ENTPD4,ENTPD6,DDX3X
Activation of IRF by Cytosolic Pattern Recognition Receptors	0.432	0.0794	-1.342	TRAF3,IRF7,STAT1,NFKB1,IFNAR1
Wnt/Ca+ pathway	0.432	0.0794	-2.236	NFAT5,CREB1,CREB5,NFKB1,PDE6H
Nitric Oxide Signaling in the Cardiovascular System	0.431	0.0708	-2.121	AKT2,HSP90B1,AKT1,CACNA1E,GAB1,PRKCD,ITPR1,ATP2A2
Synaptic Long Term Depression	0.424	0.0676	-1.265	PLBD1,GNAS,PPP2R2A,PRKCD,PPP2R2B,IGF1R,PPP2R5C,ITPR1,PAFAH1B1,PLA2G7
Phagosome Maturation	0.424	0.0676	NA	CTSA,DCTN4,HLA-DRB1,RAB5C,TCIRG1,HLA-B,TUBB2A,CTSB,VPS33B,ATP6V0A1
Graft-versus-Host Disease Signaling	0.417	0.0833	NA	HLA-DRB1,HLA-B,FCER1G,HLA-DQB1
Creatine-phosphate Biosynthesis	0.417	0.2	NA	MAP4K4
Tetrapyrrole Biosynthesis II	0.417	0.2	NA	ALAS2
dTMP De Novo Biosynthesis	0.417	0.2	NA	TYMS
Erythropoietin Signaling	0.417	0.0741	NA	SOCS3,AKT2,AKT1,GAB1,PRKCD,NFKB1
ErbB Signaling	0.415	0.0714	NA	MAP2K6,AKT1,GAB1,PRKCD,EGF,HBEGF,MAP2K3
PKCθ Signaling in T Lymphocytes	0.407	0.0677	-3	NFAT5,CAMK2D,HLA-DRB1,GAB1,HLA-B,MAP3K1,FCER1G,HLA-DQB1,NFKB1
Rac Signaling	0.393	0.0684	-2.646	ABI2,GAB1,MAP3K1,CD44,WASF1,NFKB1,IQGAP1,ANK1
Inhibition of Angiogenesis by TSP1	0.391	0.0882	NA	AKT2,AKT1,MMP9
Role of JAK2 in Hormone-like Cytokine Signaling	0.391	0.0882	NA	SOCS3,STAT1,SIRPA
TNFR1 Signaling	0.391	0.08	NA	TNFRSF1A,MAP3K1,TNFAIP3,NFKB1
Purine Nucleotides Degradation II (Aerobic)	0.391	0.105	NA	IMPDH1,ACPP
D-myo-inositol (1,3,4)-trisphosphate Biosynthesis	0.391	0.105	NA	INPPL1,PTEN
Histamine Degradation	0.391	0.105	NA	ALDH1A2,ALDH3B1
HIF1α Signaling	0.39	0.0678	NA	AKT2,AKT1,GAB1,MMP8,HIF1A,LDHA,SLC2A3,MMP9
PTEN Signaling	0.386	0.0672	1.134	AKT2,AKT1,YWHAH,IGF1R,INPPL1,MCRS1,NFKB1,PTEN
Endothelin-1 Signaling	0.386	0.0632	-2.714	PLBD1,NAPEPLD,GNAS,GAB1,PRKCD,ADCY3,CASP1,ECE1,ITPR1,PTGS2,PAFAH1B1,PLA2G7
Coagulation System	0.386	0.0857	NA	F13A1,VWF,SERPINA1
B Cell Development	0.386	0.0857	NA	HLA-DRB1,HLA-B,HLA-DQB1
IL-17A Signaling in Fibroblasts	0.386	0.0857	NA	LCN2,NFKBIZ,NFKB1
Growth Hormone Signaling	0.386	0.0706	-1.342	SOCS3,GAB1,PRKCD,SRF,IGF1R,STAT1
Agranulocyte Adhesion and Diapedesis	0.386	0.0628	NA	MYL9,CXCL8,CXCL3,ITGB2,CLDN15,TNFRSF1A,MMP8,ACTB,CXCL1,IL1R1,ACTG1,MMP9
Pyruvate Fermentation to Lactate	0.386	0.167	NA	LDHA
Urea Cycle	0.386	0.167	NA	ARG1
Chondroitin and Dermatan Biosynthesis	0.386	0.167	NA	CHPF
Arginine Degradation VI (Arginase 2 Pathway)	0.386	0.167	NA	ARG1
Glycerol Degradation I	0.386	0.167	NA	GK
Zymosterol Biosynthesis	0.386	0.167	NA	TM7SF2
Rapoport-Luebering Glycolytic Shunt	0.386	0.167	NA	BPGM
NAD Biosynthesis III	0.386	0.167	NA	NAMPT
Lactose Degradation III	0.386	0.167	NA	PSAP
VEGF Signaling	0.384	0.068	-2.646	AKT2,AKT1,GAB1,ACTB,HIF1A,ACTG1,ACTN1
CD27 Signaling in Lymphocytes	0.365	0.0755	-2	MAP2K6,MAP3K1,MAP2K3,NFKB1
fMLP Signaling in Neutrophils	0.359	0.065	-2.646	NFAT5,GNAS,GAB1,PRKCD,FPR2,ITPR1,GNG5,NFKB1
Maturity Onset Diabetes of Young (MODY) Signaling	0.359	0.0952	NA	CACNA1E,GAPDH
Endoplasmic Reticulum Stress Pathway	0.359	0.0952	NA	HSP90B1,ATF6
RhoGDI Signaling	0.358	0.0621	2.53	MYL9,PPP1R12C,GNAS,RHOT1,RHOC,ACTB,CD44,WASF1,ARHGEF1,GNG5,ACTG1
Sphingosine-1-phosphate Signaling	0.349	0.064	-1.134	AKT2,AKT1,GAB1,RHOT1,RHOC,ACER2,ADCY3,CASP1
NAD Biosynthesis from 2-amino-3-carboxymuconate Semialdehyde	0.349	0.143	NA	NADSYN1
Ceramide Biosynthesis	0.349	0.143	NA	SPTLC2
Pentose Phosphate Pathway (Non-oxidative Branch)	0.349	0.143	NA	RPE
Phosphatidylcholine Biosynthesis I	0.349	0.143	NA	CHPT1
Acetyl-CoA Biosynthesis I (Pyruvate Dehydrogenase Complex)	0.349	0.143	NA	PDHA1
Ceramide Degradation	0.349	0.143	NA	ACER2
Glycoaminoglycan-protein Linkage Region Biosynthesis	0.349	0.143	NA	XYLT2
Aspartate Degradation II	0.349	0.143	NA	MDH2
Melanoma Signaling	0.349	0.0727	NA	AKT2,AKT1,GAB1,PTEN
Regulation of Actin-based Motility by Rho	0.348	0.0667	-1.633	MYL9,RHOT1,RHOC,ACTB,WASF1,MYLK
Apoptosis Signaling	0.348	0.0667	-1.342	TNFRSF1A,CAPN1,BAX,NFKB1,MAP4K4,CDK1
Superpathway of Inositol Phosphate Compounds	0.346	0.0596	NA	SOCS3,PTPN7,PPP1R12C,INPPL1,ACP5,PPP4C,PTEN,PIP4P2,GAB1,DUSP1,PRUNE1,NUDT4,SIRPA,PI4KB
Ovarian Cancer Signaling	0.346	0.0625	NA	AKT2,AKT1,GAB1,CD44,EGF,PTGS2,CTNNB1,MMP9,PTEN
OX40 Signaling Pathway	0.34	0.0659	NA	TRAF3,HLA-DRB1,HLA-B,FCER1G,HLA-DQB1,NFKB1
tRNA Charging	0.34	0.0769	NA	FARS2,MARS,QARS
T Cell Receptor Signaling	0.34	0.0642	NA	BTK,PTPN7,NFAT5,GAB1,MAP3K1,BMX,NFKB1
3-phosphoinositide Biosynthesis	0.339	0.06	NA	SOCS3,PTPN7,PPP1R12C,GAB1,DUSP1,PRUNE1,ACP5,NUDT4,PPP4C,SIRPA,PI4KB,PTEN
Reelin Signaling in Neurons	0.334	0.0652	NA	ITGB2,AKT1,GAB1,ARHGEF1,PAFAH1B1,ITGB3
Differential Regulation of Cytokine Production in Intestinal Epithelial Cells by IL-17A and IL-17F	0.334	0.087	NA	LCN2,CXCL1
TCA Cycle II (Eukaryotic)	0.334	0.087	NA	SDHC,MDH2
Chondroitin Sulfate Biosynthesis	0.334	0.0702	NA	XYLT2,CHPF,NDST2,CHST15
Glutamate Receptor Signaling	0.334	0.0702	NA	SLC1A3,GLUL,GNG5,GRINA
G-Protein Coupled Receptor Signaling	0.332	0.058	NA	NAPEPLD,AKT2,GNAS,PTGDR,ADCY3,FPR2,CREB5,NFKB1,PDE6H,LTB4R,AKT1,CAMK2D,GAB1,DUSP1,CREB1,RGS14
Thyroid Cancer Signaling	0.332	0.075	NA	CXCL8,RXRA,CTNNB1
Superoxide Radicals Degradation	0.325	0.125	NA	SOD2
Purine Ribonucleosides Degradation to Ribose-1-phosphate	0.325	0.125	NA	PGM2
Salvage Pathways of Pyrimidine Deoxyribonucleotides	0.325	0.125	NA	APOBEC3B
Serotonin Degradation	0.322	0.0658	NA	MAOB,SMOX,ALDH1A2,ALDH3B1,DHRS4
Cdc42 Signaling	0.322	0.0599	-1.89	MYL9,DIAPH1,HLA-DRB1,HLA-B,FCER1G,MYLK,CDC42EP2,HLA-DQB1,IQGAP1,FNBP1L
CDP-diacylglycerol Biosynthesis I	0.322	0.0833	NA	ABHD5,LPCAT2
Superpathway of D-myo-inositol (1,4,5)-trisphosphate Metabolism	0.322	0.0833	NA	INPPL1,PTEN
Role of Wnt/GSK-3β Signaling in the Pathogenesis of Influenza	0.314	0.0649	NA	CSNK1G1,CSNK1A1,CSNK1D,CTNNB1,IFNAR1
Systemic Lupus Erythematosus Signaling	0.309	0.0578	NA	AKT2,FCGR2A,RNU4-2,IL6R,HLA-B,IGHG1,FCGR1A,NFAT5,AKT1,GAB1,CD72,FCER1G,FCGR1B
Angiopoietin Signaling	0.304	0.0641	-2	AKT2,AKT1,GAB1,NFKB1,BIRC5
Bupropion Degradation	0.304	0.08	NA	POR,CYP1B1
Neuropathic Pain Signaling In Dorsal Horn Neurons	0.303	0.0609	-2.646	KCNN3,CAMK2D,GAB1,PRKCD,CREB1,ITPR1,GRINA
cAMP-mediated signaling	0.303	0.0573	-2.309	NAPEPLD,GNAS,PTGDR,ADCY3,FPR2,CREB5,PDE6H,AKAP13,LTB4R,CAMK2D,DUSP1,CREB1,RGS14
Sphingosine and Sphingosine-1-phosphate Metabolism	0.303	0.111	NA	ACER2
Sucrose Degradation V (Mammalian)	0.303	0.111	NA	ALDOA
Citrulline Biosynthesis	0.303	0.111	NA	ARG1
Heme Biosynthesis II	0.303	0.111	NA	ALAS2
Role of PI3K/AKT Signaling in the Pathogenesis of Influenza	0.303	0.0633	-2.236	AKT2,AKT1,GAB1,NFKB1,IFNAR1
MIF Regulation of Innate Immunity	0.303	0.0698	NA	CD14,PTGS2,NFKB1
Serotonin Receptor Signaling	0.303	0.0698	NA	MAOB,SMOX,ADCY3
Antiproliferative Role of TOB in T Cell Signaling	0.296	0.0769	NA	CCNA2,SMAD3
NAD Salvage Pathway II	0.296	0.0769	NA	ACP5,ACPP
Phospholipases	0.292	0.0645	NA	PLBD1,NAPEPLD,PAFAH1B1,PLA2G7
CNTF Signaling	0.28	0.0635	-2	IL6ST,AKT1,GAB1,STAT1
GDP-glucose Biosynthesis	0.275	0.1	NA	PGM2
IL-2 Signaling	0.27	0.0625	-2	AKT2,AKT1,GAB1,JAK3
Renal Cell Carcinoma Signaling	0.269	0.0602	-2	RAPGEF1,AKT2,AKT1,GAB1,HIF1A
Role of Oct4 in Mammalian Embryonic Stem Cell Pluripotency	0.269	0.0652	NA	FAM208A,ETS2,MEF2A
Dermatan Sulfate Biosynthesis (Late Stages)	0.269	0.0652	NA	NDST2,CHST15,DSE
Triacylglycerol Biosynthesis	0.269	0.0652	NA	ABHD5,LPCAT2,ELOVL1
RANK Signaling in Osteoclasts	0.269	0.0588	-2.449	MAP2K6,AKT2,AKT1,GAB1,MAP3K1,NFKB1
Superpathway of Cholesterol Biosynthesis	0.268	0.0714	NA	TM7SF2,SC5D
Allograft Rejection Signaling	0.264	0.0595	NA	HLA-DRB1,HLA-B,FCER1G,IGHG1,HLA-DQB1
Synaptic Long Term Potentiation	0.264	0.0574	-2.646	RAP1B,CAMK2D,PRKCD,CREB1,ITPR1,CREB5,GRINA
Renin-Angiotensin Signaling	0.264	0.0574	-2.449	GAB1,PRKCD,MAP3K1,ADCY3,ITPR1,STAT1,NFKB1
Role of NANOG in Mammalian Embryonic Stem Cell Pluripotency	0.264	0.0574	-2.449	IL6ST,AKT2,AKT1,GAB1,JAK3,CTNNB1,SMAD1
Hematopoiesis from Pluripotent Stem Cells	0.263	0.0638	NA	CXCL8,FCER1G,IGHG1
UVB-Induced MAPK Signaling	0.261	0.0606	-2	AKT1,GAB1,PRKCD,EIF4E
Assembly of RNA Polymerase I Complex	0.261	0.0909	NA	TBP
Glucose and Glucose-1-phosphate Degradation	0.261	0.0909	NA	PGM2
Purine Nucleotides De Novo Biosynthesis II	0.261	0.0909	NA	IMPDH1
Acetone Degradation I (to Methylglyoxal)	0.261	0.069	NA	POR,CYP1B1
Primary Immunodeficiency Signaling	0.256	0.0625	NA	BTK,IGHG1,JAK3
Leptin Signaling in Obesity	0.256	0.0581	-1	SOCS3,AKT2,AKT1,GAB1,ADCY3
GPCR-Mediated Nutrient Sensing in Enteroendocrine Cells	0.256	0.0581	NA	GNAS,PRKCD,ADCY3,ITPR1,GNG5
Sonic Hedgehog Signaling	0.25	0.0667	NA	ARRB2,CDK1
α-Adrenergic Signaling	0.25	0.0575	-2	GNAS,PRKCD,ADCY3,ITPR1,GNG5
TGF-β Signaling	0.25	0.0575	-1.342	MAP2K6,IRF7,SMAD3,MAP2K3,SMAD1
Chondroitin Sulfate Biosynthesis (Late Stages)	0.249	0.0612	NA	CHPF,NDST2,CHST15
Cleavage and Polyadenylation of Pre-mRNA	0.248	0.0833	NA	PAPOLA
Acyl-CoA Hydrolysis	0.248	0.0833	NA	ACOT7
Guanosine Nucleotides Degradation III	0.248	0.0833	NA	ACPP
Pregnenolone Biosynthesis	0.248	0.0833	NA	MICAL2
Bladder Cancer Signaling	0.248	0.0568	NA	CXCL8,DAPK1,MMP8,EGF,MMP9
CCR5 Signaling in Macrophages	0.248	0.058	NA	GNAS,PRKCD,FCER1G,GNG5
Agrin Interactions at Neuromuscular Junction	0.248	0.058	-2	ITGB2,ACTB,ACTG1,ITGB3
ErbB2-ErbB3 Signaling	0.248	0.058	-1	AKT1,GAB1,JAK3,PTEN
Superpathway of Melatonin Degradation	0.248	0.058	NA	POR,MAOB,SMOX,CYP1B1
Glutathione-mediated Detoxification	0.246	0.0645	NA	GGH,GSTO1
Estrogen Receptor Signaling	0.242	0.0547	NA	CTBP1,POLR2D,KAT2B,TRRAP,CTBP2,TBP,NR3C1
Cytotoxic T Lymphocyte-mediated Apoptosis of Target Cells	0.234	0.0625	NA	HLA-B,FCER1G
G Protein Signaling Mediated by Tubby	0.234	0.0625	NA	GNAS,GNG5
Oleate Biosynthesis II (Animals)	0.234	0.0769	NA	SCD
Glycogen Degradation II	0.234	0.0769	NA	PGM2
Bile Acid Biosynthesis, Neutral Pathway	0.234	0.0769	NA	CYP27A1
Melatonin Signaling	0.229	0.0556	-1	MAP2K6,CAMK2D,PRKCD,MAP2K3
MSP-RON Signaling Pathway	0.229	0.0556	NA	ITGB2,GAB1,ACTB,ACTG1
ErbB4 Signaling	0.229	0.0556	NA	AKT1,GAB1,PRKCD,PSEN1
Factors Promoting Cardiogenesis in Vertebrates	0.227	0.0543	NA	PRKCD,CDC6,CTNNB1,SMAD1,LRP1
FcγRIIB Signaling in B Lymphocytes	0.224	0.0566	NA	BTK,AKT1,GAB1
Ephrin B Signaling	0.223	0.0548	NA	GNAS,CTNNB1,GNG5,HNRNPK
DNA Double-Strand Break Repair by Non-Homologous End Joining	0.222	0.0714	NA	XRCC6
Androgen Biosynthesis	0.222	0.0714	NA	HSD17B3
Colanic Acid Building Blocks Biosynthesis	0.222	0.0714	NA	UGP2
γ-glutamyl Cycle	0.222	0.0714	NA	OPLAH
DNA Methylation and Transcriptional Repression Signaling	0.221	0.0588	NA	HDAC2,RBBP7
Retinoate Biosynthesis I	0.221	0.0588	NA	ALDH1A2,DHRS4
TWEAK Signaling	0.21	0.0571	NA	TRAF3,NFKB1
NAD biosynthesis II (from tryptophan)	0.209	0.0667	NA	NADSYN1
Glutaryl-CoA Degradation	0.209	0.0667	NA	HSD17B4
Superpathway of Citrulline Metabolism	0.209	0.0667	NA	ARG1
Histidine Degradation VI	0.209	0.0667	NA	MICAL2
Melanocyte Development and Pigmentation Signaling	0.195	0.051	-2.236	GNAS,GAB1,CREB1,ADCY3,CREB5
VDR/RXR Activation	0.195	0.0513	NA	PRKCD,MXD1,CD14,RXRA
Extrinsic Prothrombin Activation Pathway	0.195	0.0625	NA	F13A1
Adenosine Nucleotides Degradation II	0.195	0.0625	NA	ACPP
Netrin Signaling	0.173	0.0513	NA	NFAT5,ABLIM3
Differential Regulation of Cytokine Production in Macrophages and T Helper Cells by IL-17A and IL-17F	0.166	0.0556	NA	CXCL1
D-myo-inositol (1,4,5)-trisphosphate Degradation	0.166	0.0556	NA	INPPL1
GADD45 Signaling	0.155	0.0526	NA	CDK1
Ubiquinol-10 Biosynthesis (Eukaryotic)	0.155	0.0526	NA	MICAL2
1D-myo-inositol Hexakisphosphate Biosynthesis II (Mammalian)	0.155	0.0526	NA	INPPL1
Axonal Guidance Signaling	0	0.0509	NA	RAP1B,KLC1,AKT2,GNAS,PLXNC1,TUBB2A,EGF,EIF4E,ADAMTS2,MYL9,SDCBP,NFAT5,AKT1,GAB1,MMP8,PRKCD,MKNK1,ABLIM3,GNG5,PLXNB3,SEMA4B,MMP9,VASP
FXR/RXR Activation	0	0.0476	NA	AKT2,AKT1,CYP27A1,SERPINA1,RXRA,CLU
4-1BB Signaling in T Lymphocytes	0	0.0312	NA	NFKB1
Thrombopoietin Signaling	0	0.0462	NA	GAB1,PRKCD,STAT1
Induction of Apoptosis by HIV1	0	0.0492	NA	TNFRSF1A,BAX,NFKB1
CCR3 Signaling in Eosinophils	0	0.0462	NA	GNAS,GAB1,PRKCD,MYLK,ITPR1,GNG5
Role of Cytokines in Mediating Communication between Immune Cells	0	0.037	NA	CXCL8,IL32
Semaphorin Signaling in Neurons	0	0.0377	NA	RHOT1,RHOC
Human Embryonic Stem Cell Pluripotency	0	0.049	NA	AKT2,AKT1,GNAS,GAB1,SMAD3,CTNNB1,SMAD1
Antiproliferative Role of Somatostatin Receptor 2	0	0.0395	NA	RAP1B,GAB1,GNG5
Basal Cell Carcinoma Signaling	0	0.0139	NA	CTNNB1
PAK Signaling	0	0.0297	NA	MYL9,GAB1,MYLK
Neuroprotective Role of THOP1 in Alzheimer's Disease	0	0.042	NA	PRSS50,HLA-B,CREB1,ECE1,MMP9
Regulation of IL-2 Expression in Activated and Anergic T Lymphocytes	0	0.05	NA	NFAT5,SMAD3,MAP3K1,NFKB1
Role of Lipids/Lipid Rafts in the Pathogenesis of Influenza	0	0.0435	NA	IFNAR1
Role of Hypercytokinemia/hyperchemokinemia in the Pathogenesis of Influenza	0	0.0233	NA	CXCL8
Tumoricidal Function of Hepatic Natural Killer Cells	0	0.0417	NA	BAX
Intrinsic Prothrombin Activation Pathway	0	0.0238	NA	F13A1
Assembly of RNA Polymerase II Complex	0	0.04	NA	POLR2D,TBP
VEGF Family Ligand-Receptor Interactions	0	0.0455	-2	AKT2,AKT1,GAB1,PRKCD
Ephrin A Signaling	0	0.0167	NA	GAB1
GDNF Family Ligand-Receptor Interactions	0	0.0395	NA	GAB1,CREB1,ITPR1
Heparan Sulfate Biosynthesis	0	0.0366	NA	XYLT2,NDST2,CHST15
Nicotine Degradation III	0	0.0364	NA	POR,CYP1B1
Heparan Sulfate Biosynthesis (Late Stages)	0	0.0267	NA	NDST2,CHST15
tRNA Splicing	0	0.0488	NA	NAPEPLD,PDE6H
The Visual Cycle	0	0.05	NA	DHRS4
Melatonin Degradation I	0	0.0312	NA	POR,CYP1B1
Triacylglycerol Degradation	0	0.0377	NA	CES1,NDST2
D-myo-inositol (1,4,5)-Trisphosphate Biosynthesis	0	0.037	NA	PI4KB
Nicotine Degradation II	0	0.0312	NA	POR,CYP1B1
Retinol Biosynthesis	0	0.0476	NA	CES1,DHRS4
Tryptophan Degradation III (Eukaryotic)	0	0.0417	NA	HSD17B4
Methionine Degradation I (to Homocysteine)	0	0.0455	NA	AHCYL1
Superpathway of Methionine Degradation	0	0.027	NA	AHCYL1
Gαi Signaling	0	0.05	0	LTB4R,GNAS,ADCY3,FPR2,RGS14,GNG5
Cysteine Biosynthesis III (mammalia)	0	0.0417	NA	AHCYL1
Role of p14/p19ARF in Tumor Suppression	0	0.0233	NA	GAB1
Sperm Motility	0	0.0472	-2.449	PLBD1,GNAS,PRKCD,ITPR1,PAFAH1B1,PLA2G7
UVA-Induced MAPK Signaling	0	0.0377	-2	GAB1,PARP10,ZC3HAV1,STAT1
UVC-Induced MAPK Signaling	0	0.0233	NA	PRKCD
STAT3 Pathway	0	0.027	NA	SOCS3,IGF1R
PCP pathway	0	0.0164	NA	DAAM1
Nucleotide Excision Repair Pathway	0	0.0286	NA	POLR2D
Phototransduction Pathway	0	0.0377	NA	GNGT2,PDE6H
Chemokine Signaling	0	0.0141	NA	CAMK2D
Notch Signaling	0	0.0263	NA	PSEN1
BMP signaling pathway	0	0.0395	NA	CREB1,NFKB1,SMAD1
GPCR-Mediated Integration of Enteroendocrine Signaling Exemplified by an L Cell	0	0.0411	NA	GNAS,ADCY3,ITPR1
Gustation Pathway	0	0.0394	NA	NAPEPLD,ADCY3,ITPR1,GNG5,PDE6H
